# Supplementary material for: Super-resolution imaging of native fluorescent photoreceptors in chytrid fungal eyes
Source: EMBO J. 2025 May 27;44(14):4088–103. doi: 10.1038/s44318-025-00452-x (PMC12264004; doi:10.1038/s44318-025-00452-x)
Supplement: Supplementary file 3 — Source data Fig. 1 [file 44318_2025_452_MOESM3_ESM.zip › 1B/Fig1B_numerical.xlsx]

## Sheet: Tabellenblatt1
raw	NeoR			RGC1			NeoR + RGC1			RGC2			NeoR + RGC2				total GTP content
	#1	#2	#3	#1	#2	#3	#1	#2	#3	#1	#2	#3	#1	#2	#3		200 nmol =
7 min (mAU*s)	0	0	0	0	0	0	408.761	551.072	548.789	0	0	0	927.27	852.37	1030.07		13291.1
14 min (mAU*s)	0	0	0	0	0	0	826.221	965.037	861.424	0	0	0	1446.8	1838.73	1586.97
processing
	NeoR + RGC1		NeoR + RGC2
	Mean	S.D.	Mean	S.D.
7 min (nmol)	7.56709	1.22657	14.0932	1.34245
14 min (nmol)	13.3056	1.08588	24.44	2.9884
final data	NeoR + RGC1		NeoR + RGC2
linear fit	acitivty (nmol/min)	S.E.	activity (nmol/min)	S.E.
	0.9718	0.04834	1.89379	0.13304
