# Supplementary material for: Super-resolution imaging of native fluorescent photoreceptors in chytrid fungal eyes
Source: EMBO J. 2025 May 27;44(14):4088–103. doi: 10.1038/s44318-025-00452-x (PMC12264004; doi:10.1038/s44318-025-00452-x)
Supplement: Supplementary file 3 — Source data Fig. 1 [file 44318_2025_452_MOESM3_ESM.zip › 1C/Fig1C_numerical.xlsx]

## Sheet: Tabellenblatt1
	raw				normalized
wavelength (nm)	RGC1	RGC2	NeoR (690 nm)	NeoR (367 nm)	RGC1	RGC2	NeoR (690 nm)	NeoR (367 nm)
300	0.1564	0.0668	0.0741	0.0878	0.96902	0.73085	0.14572	0.74
301	0.136	0.0619	0.0607	0.0759	0.84263	0.67724	0.11937	0.6312
302	0.1207	0.0572	0.0508	0.0667	0.74783	0.62582	0.0999	0.5616
303	0.1088	0.0547	0.0438	0.0576	0.6741	0.59847	0.08614	0.4912
304	0.0989	0.0511	0.0391	0.052	0.61276	0.55908	0.07689	0.4528
305	0.0908	0.0487	0.033	0.0465	0.56258	0.53282	0.0649	0.4144
306	0.0867	0.046	0.0355	0.0505	0.53717	0.50328	0.06981	0.4736
307	0.0799	0.0441	0.0332	0.049	0.49504	0.48249	0.06529	0.4504
308	0.0774	0.0431	0.0328	0.0481	0.47955	0.47155	0.0645	0.46
309	0.0764	0.0418	0.0314	0.0481	0.47336	0.45733	0.06175	0.4584
310	0.073	0.0411	0.0306	0.0472	0.45229	0.44967	0.06018	0.4488
311	0.0713	0.0394	0.0297	0.0456	0.44176	0.43107	0.05841	0.4496
312	0.0689	0.0394	0.0296	0.0423	0.42689	0.43107	0.05821	0.4592
313	0.0694	0.0379	0.0298	0.0429	0.42999	0.41466	0.0586	0.4648
314	0.0668	0.0379	0.029	0.0432	0.41388	0.41466	0.05703	0.4664
315	0.067	0.0374	0.0291	0.0445	0.41512	0.40919	0.05723	0.4744
316	0.0652	0.0368	0.0289	0.0437	0.40397	0.40263	0.05683	0.4912
317	0.0648	0.0364	0.0295	0.0438	0.40149	0.39825	0.05801	0.5096
318	0.065	0.0357	0.0305	0.0441	0.40273	0.39059	0.05998	0.508
319	0.0639	0.0347	0.0293	0.046	0.39591	0.37965	0.05762	0.5096
320	0.064	0.0346	0.0299	0.0463	0.39653	0.37856	0.0588	0.5192
321	0.0641	0.0346	0.0283	0.0444	0.39715	0.37856	0.05565	0.5136
322	0.0621	0.0337	0.03	0.0451	0.38476	0.36871	0.059	0.5368
323	0.0617	0.0331	0.0306	0.0448	0.38228	0.36214	0.06018	0.5528
324	0.0622	0.0351	0.0299	0.0438	0.38538	0.38403	0.0588	0.556
325	0.0604	0.0353	0.0303	0.0435	0.37423	0.38621	0.05959	0.5688
326	0.059	0.0342	0.031	0.0438	0.36555	0.37418	0.06096	0.576
327	0.059	0.0333	0.0322	0.0435	0.36555	0.36433	0.06332	0.5872
328	0.0586	0.0339	0.0319	0.0442	0.36307	0.3709	0.06273	0.5888
329	0.0577	0.0332	0.0322	0.0447	0.3575	0.36324	0.06332	0.6024
330	0.0576	0.0322	0.0332	0.0453	0.35688	0.3523	0.06529	0.6104
331	0.0572	0.0325	0.0325	0.0456	0.3544	0.35558	0.06391	0.6232
332	0.056	0.0329	0.0329	0.0459	0.34696	0.35996	0.0647	0.6496
333	0.0565	0.032	0.0333	0.0469	0.35006	0.35011	0.06549	0.6624
334	0.0548	0.0321	0.0329	0.0464	0.33953	0.3512	0.0647	0.6784
335	0.0561	0.0315	0.0336	0.0465	0.34758	0.34464	0.06608	0.6888
336	0.0535	0.0309	0.033	0.0457	0.33147	0.33807	0.0649	0.712
337	0.0537	0.0308	0.0344	0.0459	0.33271	0.33698	0.06765	0.74
338	0.0544	0.0312	0.0342	0.0467	0.33705	0.34136	0.06726	0.748
339	0.0531	0.0311	0.0337	0.0477	0.329	0.34026	0.06627	0.7624
340	0.0539	0.0314	0.0335	0.0474	0.33395	0.34354	0.06588	0.7688
341	0.0531	0.0309	0.0331	0.047	0.329	0.33807	0.06509	0.7656
342	0.0529	0.031	0.034	0.0476	0.32776	0.33917	0.06686	0.7728
343	0.0527	0.0305	0.0352	0.0485	0.32652	0.3337	0.06922	0.796
344	0.0525	0.0305	0.0343	0.0484	0.32528	0.3337	0.06745	0.8056
345	0.0532	0.0297	0.0339	0.0483	0.32962	0.32495	0.06667	0.808
346	0.0521	0.0304	0.0356	0.0485	0.3228	0.3326	0.07001	0.8272
347	0.0515	0.0301	0.0351	0.0485	0.31908	0.32932	0.06903	0.8376
348	0.0511	0.0298	0.0345	0.047	0.3166	0.32604	0.06785	0.8528
349	0.0508	0.0303	0.035	0.0469	0.31475	0.33151	0.06883	0.8688
350	0.0516	0.03	0.034	0.0468	0.3197	0.32823	0.06686	0.8832
351	0.0503	0.0299	0.0346	0.0476	0.31165	0.32713	0.06804	0.9
352	0.0506	0.0304	0.0341	0.0478	0.31351	0.3326	0.06706	0.9128
353	0.0499	0.0299	0.035	0.0473	0.30917	0.32713	0.06883	0.9344
354	0.0507	0.0305	0.0345	0.0474	0.31413	0.3337	0.06785	0.9472
355	0.0506	0.0306	0.0352	0.0475	0.31351	0.33479	0.06922	0.9568
356	0.0501	0.0304	0.0359	0.0467	0.31041	0.3326	0.0706	0.9584
357	0.0491	0.0302	0.0365	0.0466	0.30421	0.33042	0.07178	0.9616
358	0.049	0.0312	0.0358	0.0469	0.30359	0.34136	0.0704	0.9728
359	0.0498	0.0311	0.0361	0.0452	0.30855	0.34026	0.07099	0.9864
360	0.0487	0.0312	0.0347	0.0449	0.30173	0.34136	0.06824	0.992
361	0.0496	0.0309	0.0339	0.0453	0.30731	0.33807	0.06667	0.9944
362	0.0497	0.0317	0.0342	0.0469	0.30793	0.34683	0.06726	0.9936
363	0.0492	0.0318	0.0343	0.0477	0.30483	0.34792	0.06745	0.9968
364	0.0501	0.032	0.0341	0.0461	0.31041	0.35011	0.06706	0.9904
365	0.0504	0.0323	0.0356	0.0455	0.31227	0.35339	0.07001	0.9968
366	0.0501	0.0325	0.0349	0.0455	0.31041	0.35558	0.06863	0.9984
367	0.0499	0.0326	0.0345	0.0455	0.30917	0.35667	0.06785	1
368	0.0495	0.0326	0.0329	0.0438	0.30669	0.35667	0.0647	0.9896
369	0.049	0.0328	0.0329	0.0433	0.30359	0.35886	0.0647	0.9832
370	0.051	0.0325	0.0335	0.0428	0.31599	0.35558	0.06588	0.988
371	0.0508	0.0329	0.034	0.0421	0.31475	0.35996	0.06686	0.9904
372	0.0502	0.0335	0.0328	0.0417	0.31103	0.36652	0.0645	0.9776
373	0.0503	0.0331	0.0374	0.048	0.31165	0.36214	0.07355	0.9952
374	0.0505	0.0334	0.038	0.0481	0.31289	0.36543	0.07473	0.9896
375	0.0508	0.0335	0.0374	0.0465	0.31475	0.36652	0.07355	0.9872
376	0.0498	0.0337	0.037	0.048	0.30855	0.36871	0.07276	0.9752
377	0.0508	0.0338	0.0378	0.0485	0.31475	0.3698	0.07434	0.968
378	0.0499	0.0346	0.0376	0.0473	0.30917	0.37856	0.07394	0.9576
379	0.05	0.0346	0.038	0.0463	0.30979	0.37856	0.07473	0.9488
380	0.0495	0.0352	0.0368	0.0456	0.30669	0.38512	0.07237	0.9432
381	0.0496	0.0354	0.0374	0.0463	0.30731	0.38731	0.07355	0.9376
382	0.0504	0.0356	0.0369	0.0471	0.31227	0.3895	0.07257	0.9264
383	0.0501	0.0364	0.0372	0.0461	0.31041	0.39825	0.07316	0.9168
384	0.0503	0.0368	0.0359	0.0451	0.31165	0.40263	0.0706	0.9024
385	0.0496	0.0373	0.0369	0.0453	0.30731	0.4081	0.07257	0.884
386	0.0494	0.0376	0.036	0.0455	0.30607	0.41138	0.0708	0.8616
387	0.0501	0.038	0.0366	0.0448	0.31041	0.41575	0.07198	0.836
388	0.0504	0.038	0.0364	0.0444	0.31227	0.41575	0.07158	0.8136
389	0.0503	0.039	0.0364	0.0444	0.31165	0.4267	0.07158	0.7936
390	0.0509	0.0392	0.036	0.0452	0.31537	0.42888	0.0708	0.7792
391	0.0513	0.0396	0.0358	0.0459	0.31784	0.43326	0.0704	0.764
392	0.0506	0.0398	0.0359	0.0451	0.31351	0.43545	0.0706	0.7408
393	0.0507	0.0398	0.0376	0.0443	0.31413	0.43545	0.07394	0.7216
394	0.0523	0.0402	0.0363	0.0446	0.32404	0.43982	0.07139	0.696
395	0.0507	0.0404	0.0372	0.0454	0.31413	0.44201	0.07316	0.6792
396	0.051	0.0403	0.0369	0.0453	0.31599	0.44092	0.07257	0.6528
397	0.051	0.0407	0.0369	0.0454	0.31599	0.4453	0.07257	0.6272
398	0.0514	0.0406	0.0365	0.045	0.31846	0.4442	0.07178	0.6128
399	0.0508	0.0411	0.0362	0.0443	0.31475	0.44967	0.07119	0.592
400	0.0498	0.0419	0.0354	0.0438	0.30855	0.45842	0.06962	0.5592
401	0.0504	0.0422	0.0357	0.0437	0.31227	0.46171	0.07021	0.5368
402	0.0498	0.0426	0.0358	0.0441	0.30855	0.46608	0.0704	0.5192
403	0.049	0.0434	0.0356	0.0441	0.30359	0.47484	0.07001	0.504
404	0.049	0.0436	0.0353	0.044	0.30359	0.47702	0.06942	0.4864
405	0.0489	0.0443	0.0356	0.044	0.30297	0.48468	0.07001	0.4648
406	0.0486	0.045	0.036	0.044	0.30112	0.49234	0.0708	0.448
407	0.0482	0.046	0.0362	0.0442	0.29864	0.50328	0.07119	0.4256
408	0.0482	0.0469	0.036	0.0445	0.29864	0.51313	0.0708	0.4072
409	0.0481	0.048	0.0351	0.0441	0.29802	0.52516	0.06903	0.3928
410	0.0479	0.0488	0.0356	0.044	0.29678	0.53392	0.07001	0.3848
411	0.0483	0.0499	0.035	0.043	0.29926	0.54595	0.06883	0.3704
412	0.0481	0.0511	0.0347	0.0425	0.29802	0.55908	0.06824	0.3544
413	0.048	0.0522	0.034	0.0416	0.2974	0.57112	0.06686	0.3392
414	0.0485	0.053	0.0332	0.0409	0.3005	0.57987	0.06529	0.3216
415	0.0486	0.0539	0.033	0.0399	0.30112	0.58972	0.0649	0.3072
416	0.048	0.0552	0.0332	0.0411	0.2974	0.60394	0.06529	0.3024
417	0.0486	0.0558	0.0352	0.045	0.30112	0.6105	0.06922	0.304
418	0.0482	0.0566	0.0345	0.0443	0.29864	0.61926	0.06785	0.2952
419	0.0484	0.0571	0.034	0.0432	0.29988	0.62473	0.06686	0.2824
420	0.0477	0.0579	0.0349	0.0432	0.29554	0.63348	0.06863	0.2824
421	0.048	0.0583	0.0354	0.0437	0.2974	0.63786	0.06962	0.2816
422	0.0484	0.0585	0.036	0.0443	0.29988	0.64004	0.0708	0.272
423	0.0478	0.0593	0.0354	0.0448	0.29616	0.6488	0.06962	0.2608
424	0.0481	0.0598	0.0349	0.0452	0.29802	0.65427	0.06863	0.2488
425	0.0474	0.0599	0.0347	0.0443	0.29368	0.65536	0.06824	0.2424
426	0.0474	0.0603	0.035	0.0446	0.29368	0.65974	0.06883	0.2376
427	0.047	0.0608	0.0357	0.0447	0.2912	0.66521	0.07021	0.2368
428	0.0466	0.0609	0.0356	0.0436	0.28872	0.6663	0.07001	0.2208
429	0.0465	0.0613	0.0359	0.0444	0.2881	0.67068	0.0706	0.2104
430	0.0461	0.0622	0.036	0.0448	0.28563	0.68053	0.0708	0.2008
431	0.0452	0.0629	0.0365	0.0436	0.28005	0.68818	0.07178	0.1984
432	0.0448	0.0635	0.0353	0.0438	0.27757	0.69475	0.06942	0.1928
433	0.0443	0.0646	0.035	0.0432	0.27447	0.70678	0.06883	0.1904
434	0.0446	0.0653	0.0333	0.0433	0.27633	0.71444	0.06549	0.1888
435	0.044	0.0664	0.0322	0.042	0.27261	0.72648	0.06332	0.1896
436	0.0435	0.0675	0.0317	0.0418	0.26952	0.73851	0.06234	0.1896
437	0.044	0.0689	0.0303	0.0411	0.27261	0.75383	0.05959	0.1832
438	0.0439	0.07	0.029	0.0403	0.272	0.76586	0.05703	0.1848
439	0.0439	0.0714	0.0273	0.0379	0.272	0.78118	0.05369	0.1816
440	0.0435	0.0728	0.0267	0.0377	0.26952	0.7965	0.05251	0.1832
441	0.0437	0.0745	0.0258	0.0372	0.27076	0.8151	0.05074	0.1688
442	0.044	0.076	0.0245	0.0352	0.27261	0.83151	0.04818	0.1608
443	0.0428	0.0773	0.0237	0.0346	0.26518	0.84573	0.04661	0.1608
444	0.0428	0.079	0.0236	0.0332	0.26518	0.86433	0.04641	0.1608
445	0.0435	0.0803	0.0236	0.031	0.26952	0.87856	0.04641	0.1576
446	0.0441	0.0811	0.0239	0.0297	0.27323	0.88731	0.047	0.1488
447	0.0436	0.0823	0.0229	0.0301	0.27014	0.90044	0.04503	0.1488
448	0.0441	0.0831	0.0217	0.0297	0.27323	0.90919	0.04267	0.1504
449	0.0443	0.0842	0.0213	0.029	0.27447	0.92123	0.04189	0.1488
450	0.0444	0.0844	0.0199	0.0288	0.27509	0.92341	0.03913	0.152
451	0.0452	0.0855	0.0191	0.0282	0.28005	0.93545	0.03756	0.152
452	0.0453	0.0858	0.0187	0.0281	0.28067	0.93873	0.03677	0.1464
453	0.0454	0.0857	0.0185	0.0276	0.28129	0.93764	0.03638	0.1352
454	0.0463	0.0859	0.0185	0.0275	0.28686	0.93982	0.03638	0.1328
455	0.0466	0.0859	0.0182	0.0263	0.28872	0.93982	0.03579	0.128
456	0.0474	0.0859	0.0182	0.0268	0.29368	0.93982	0.03579	0.1328
457	0.048	0.086	0.0179	0.0277	0.2974	0.94092	0.0352	0.1328
458	0.0492	0.086	0.0181	0.0278	0.30483	0.94092	0.03559	0.1288
459	0.0499	0.0859	0.0183	0.0275	0.30917	0.93982	0.03599	0.1264
460	0.0509	0.0858	0.0178	0.0272	0.31537	0.93873	0.035	0.1288
461	0.0509	0.0856	0.0159	0.0259	0.31537	0.93654	0.03127	0.1224
462	0.052	0.0855	0.0155	0.0252	0.32218	0.93545	0.03048	0.112
463	0.0525	0.085	0.016	0.0258	0.32528	0.92998	0.03147	0.112
464	0.0538	0.0854	0.0154	0.0252	0.33333	0.93435	0.03029	0.1136
465	0.0542	0.0855	0.0155	0.0245	0.33581	0.93545	0.03048	0.128
466	0.0552	0.0857	0.0154	0.0246	0.34201	0.93764	0.03029	0.124
467	0.0566	0.0862	0.0155	0.0251	0.35068	0.94311	0.03048	0.1168
468	0.0577	0.0862	0.0152	0.0256	0.3575	0.94311	0.02989	0.1144
469	0.0579	0.0867	0.0148	0.0255	0.35874	0.94858	0.02911	0.1144
470	0.0587	0.0871	0.0153	0.0249	0.36369	0.95295	0.03009	0.1096
471	0.0601	0.0875	0.0151	0.0247	0.37237	0.95733	0.0297	0.1048
472	0.0613	0.0881	0.0145	0.0257	0.3798	0.96389	0.02852	0.1016
473	0.0623	0.0882	0.0146	0.0245	0.386	0.96499	0.02871	0.104
474	0.0636	0.0891	0.0149	0.0251	0.39405	0.97484	0.0293	0.1024
475	0.0643	0.0895	0.0137	0.0244	0.39839	0.97921	0.02694	0.0944
476	0.0657	0.0903	0.012	0.0244	0.40706	0.98796	0.0236	0.0968
477	0.0663	0.0907	0.0107	0.0238	0.41078	0.99234	0.02104	0.088
478	0.0672	0.0908	0.01	0.0228	0.41636	0.99344	0.01967	0.0848
479	0.0685	0.0914	0.0103	0.0224	0.42441	1	0.02026	0.0888
480	0.0702	0.0914	0.0103	0.0221	0.43494	1	0.02026	0.0912
481	0.0709	0.0913	0.0096	0.0214	0.43928	0.99891	0.01888	0.0896
482	0.0724	0.0911	0.0091	0.0193	0.44857	0.99672	0.0179	0.0872
483	0.0733	0.0909	0.0081	0.0185	0.45415	0.99453	0.01593	0.084
484	0.0747	0.0908	0.0078	0.0178	0.46283	0.99344	0.01534	0.0816
485	0.0762	0.0902	0.0076	0.0176	0.47212	0.98687	0.01495	0.0808
486	0.0777	0.0896	0.0075	0.0183	0.48141	0.98031	0.01475	0.0688
487	0.0786	0.0891	0.0074	0.0183	0.48699	0.97484	0.01455	0.064
488	0.0802	0.0879	0.0071	0.0182	0.4969	0.96171	0.01396	0.0664
489	0.0812	0.0869	0.0084	0.0185	0.5031	0.95077	0.01652	0.072
490	0.0831	0.0856	0.0088	0.0189	0.51487	0.93654	0.01731	0.0728
491	0.085	0.0843	0.0091	0.0195	0.52664	0.92232	0.0179	0.0776
492	0.086	0.0828	0.0088	0.02	0.53284	0.90591	0.01731	0.076
493	0.0874	0.0812	0.0088	0.0201	0.54151	0.8884	0.01731	0.0792
494	0.0899	0.0796	0.0085	0.0186	0.557	0.8709	0.01672	0.0672
495	0.0901	0.0777	0.0083	0.0185	0.55824	0.85011	0.01632	0.0632
496	0.0913	0.0759	0.0082	0.0188	0.56568	0.83042	0.01613	0.0568
497	0.0932	0.0737	0.0082	0.019	0.57745	0.80635	0.01613	0.0584
498	0.0948	0.0715	0.008	0.019	0.58736	0.78228	0.01573	0.0624
499	0.0962	0.0696	0.0081	0.0187	0.59603	0.76149	0.01593	0.0712
500	0.098	0.0672	0.0084	0.0183	0.60719	0.73523	0.01652	0.0744
501	0.0999	0.0651	0.0085	0.0187	0.61896	0.71225	0.01672	0.0784
502	0.101	0.0624	0.0091	0.0197	0.62577	0.68271	0.0179	0.0808
503	0.103	0.0607	0.0087	0.0198	0.63817	0.66411	0.01711	0.0888
504	0.1044	0.058	0.0082	0.0196	0.64684	0.63457	0.01613	0.0904
505	0.1057	0.0557	0.0081	0.0186	0.65489	0.60941	0.01593	0.0896
506	0.1074	0.0533	0.0084	0.0181	0.66543	0.58315	0.01652	0.0912
507	0.1094	0.0512	0.008	0.0179	0.67782	0.56018	0.01573	0.0872
508	0.1114	0.0485	0.0082	0.0182	0.69021	0.53063	0.01613	0.0816
509	0.1125	0.0461	0.0089	0.018	0.69703	0.50438	0.0175	0.0768
510	0.1143	0.0437	0.009	0.0185	0.70818	0.47812	0.0177	0.0688
511	0.1159	0.0416	0.0087	0.0187	0.71809	0.45514	0.01711	0.0624
512	0.1179	0.0396	0.0092	0.0192	0.73048	0.43326	0.01809	0.0664
513	0.1195	0.0375	0.0094	0.0189	0.7404	0.41028	0.01849	0.0704
514	0.1209	0.0355	0.0093	0.0178	0.74907	0.3884	0.01829	0.072
515	0.1224	0.0338	0.0102	0.0181	0.75836	0.3698	0.02006	0.076
516	0.124	0.0318	0.0097	0.0186	0.76828	0.34792	0.01908	0.0832
517	0.1255	0.0301	0.0091	0.0191	0.77757	0.32932	0.0179	0.0808
518	0.1273	0.0285	0.0094	0.0184	0.78872	0.31182	0.01849	0.0808
519	0.1287	0.0267	0.0099	0.0189	0.7974	0.29212	0.01947	0.0808
520	0.1306	0.0252	0.0098	0.0209	0.80917	0.27571	0.01927	0.0864
521	0.1316	0.0235	0.0096	0.0203	0.81537	0.25711	0.01888	0.0824
522	0.1331	0.022	0.0097	0.0199	0.82466	0.2407	0.01908	0.072
523	0.1347	0.0204	0.0093	0.0198	0.83457	0.22319	0.01829	0.0616
524	0.136	0.0193	0.0104	0.0196	0.84263	0.21116	0.02045	0.0576
525	0.1373	0.018	0.0106	0.0191	0.85068	0.19694	0.02085	0.0584
526	0.1388	0.0169	0.0102	0.0195	0.85998	0.1849	0.02006	0.0712
527	0.14	0.016	0.0105	0.0222	0.86741	0.17505	0.02065	0.0824
528	0.1413	0.0148	0.0105	0.022	0.87546	0.16193	0.02065	0.0816
529	0.143	0.0139	0.0109	0.0217	0.886	0.15208	0.02144	0.0816
530	0.144	0.013	0.0108	0.0216	0.89219	0.14223	0.02124	0.0856
531	0.146	0.0123	0.0108	0.0213	0.90458	0.13457	0.02124	0.0808
532	0.1463	0.0114	0.0094	0.0213	0.90644	0.12473	0.01849	0.072
533	0.1478	0.0107	0.0089	0.0218	0.91574	0.11707	0.0175	0.0704
534	0.149	0.0098	0.0089	0.0219	0.92317	0.10722	0.0175	0.0704
535	0.1502	0.0095	0.0097	0.0224	0.93061	0.10394	0.01908	0.076
536	0.1516	0.0087	0.0105	0.0227	0.93928	0.09519	0.02065	0.0776
537	0.1516	0.0084	0.0127	0.0217	0.93928	0.0919	0.02498	0.0464
538	0.1531	0.0075	0.0125	0.0217	0.94857	0.08206	0.02458	0.0536
539	0.1534	0.0074	0.0131	0.0218	0.95043	0.08096	0.02576	0.0672
540	0.1547	0.0071	0.0131	0.0231	0.95849	0.07768	0.02576	0.064
541	0.1551	0.0065	0.0135	0.0237	0.96097	0.07112	0.02655	0.0648
542	0.1558	0.0058	0.0131	0.0228	0.9653	0.06346	0.02576	0.0648
543	0.157	0.0055	0.0133	0.0233	0.97274	0.06018	0.02616	0.064
544	0.1576	0.0054	0.0131	0.0232	0.97646	0.05908	0.02576	0.0584
545	0.1583	0.0048	0.0136	0.024	0.98079	0.05252	0.02675	0.0648
546	0.1587	0.0045	0.0137	0.0247	0.98327	0.04923	0.02694	0.0696
547	0.1593	0.0041	0.0139	0.0242	0.98699	0.04486	0.02734	0.0656
548	0.16	0.0039	0.014	0.0239	0.99133	0.04267	0.02753	0.0584
549	0.1601	0.0034	0.0147	0.0237	0.99195	0.0372	0.02891	0.0584
550	0.1606	0.0035	0.0142	0.0234	0.99504	0.03829	0.02793	0.0528
551	0.1614	0.003	0.0145	0.0236	1	0.03282	0.02852	0.0488
552	0.1605	0.0029	0.015	0.0238	0.99442	0.03173	0.0295	0.0464
553	0.1609	0.0026	0.0159	0.0245	0.9969	0.02845	0.03127	0.0528
554	0.1609	0.0024	0.0168	0.0251	0.9969	0.02626	0.03304	0.0568
555	0.1608	0.0028	0.0174	0.0256	0.99628	0.03063	0.03422	0.0584
556	0.1607	0.0026	0.0176	0.0251	0.99566	0.02845	0.03461	0.056
557	0.1604	0.0025	0.0175	0.0244	0.9938	0.02735	0.03441	0.0568
558	0.1602	0.0024	0.0178	0.0254	0.99257	0.02626	0.035	0.056
559	0.1605	0.0024	0.0187	0.0263	0.99442	0.02626	0.03677	0.0608
560	0.1596	0.0023	0.0189	0.0257	0.98885	0.02516	0.03717	0.0648
561	0.1588	0.0022	0.0198	0.0264	0.98389	0.02407	0.03894	0.0672
562	0.1581	0.0023	0.0202	0.0282	0.97955	0.02516	0.03972	0.064
563	0.1581	0.0019	0.0207	0.0305	0.97955	0.02079	0.04071	0.0664
564	0.1567	0.0019	0.0207	0.0315	0.97088	0.02079	0.04071	0.0728
565	0.1568	0.0018	0.0212	0.0317	0.9715	0.01969	0.04169	0.0728
566	0.1549	0.0018	0.0218	0.0317	0.95973	0.01969	0.04287	0.0672
567	0.154	0.0017	0.0221	0.0317	0.95415	0.0186	0.04346	0.0576
568	0.1527	0.0016	0.0226	0.0321	0.9461	0.01751	0.04444	0.0536
569	0.1513	0.0015	0.024	0.0326	0.93742	0.01641	0.0472	0.0552
570	0.1503	0.0014	0.0246	0.0325	0.93123	0.01532	0.04838	0.0592
571	0.1488	0.0016	0.0257	0.033	0.92193	0.01751	0.05054	0.056
572	0.1472	0.0015	0.0258	0.0339	0.91202	0.01641	0.05074	0.072
573	0.1455	0.0012	0.0271	0.0352	0.90149	0.01313	0.05329	0.068
574	0.1436	0.0016	0.0281	0.0345	0.88971	0.01751	0.05526	0.0648
575	0.1417	0.0013	0.0293	0.0355	0.87794	0.01422	0.05762	0.0592
576	0.1401	0.0016	0.0297	0.0361	0.86803	0.01751	0.05841	0.0528
577	0.1378	0.0014	0.0299	0.0369	0.85378	0.01532	0.0588	0.0584
578	0.136	0.0013	0.0308	0.0382	0.84263	0.01422	0.06057	0.0712
579	0.1339	0.0013	0.0316	0.0394	0.82962	0.01422	0.06214	0.0736
580	0.132	0.001	0.0324	0.0399	0.81784	0.01094	0.06372	0.0704
581	0.1298	0.001	0.0335	0.0405	0.80421	0.01094	0.06588	0.0712
582	0.1275	0.001	0.0347	0.0415	0.78996	0.01094	0.06824	0.0624
583	0.1251	0.0009	0.0342	0.0421	0.77509	0.00985	0.06726	0.0576
584	0.1235	0.0009	0.0346	0.043	0.76518	0.00985	0.06804	0.0624
585	0.1206	0.0006	0.0362	0.0429	0.74721	0.00656	0.07119	0.064
586	0.1185	0.0006	0.037	0.0442	0.7342	0.00656	0.07276	0.06
587	0.1158	0.0009	0.0377	0.0452	0.71747	0.00985	0.07414	0.0608
588	0.1137	0.001	0.0387	0.0459	0.70446	0.01094	0.07611	0.0632
589	0.1112	0.001	0.0398	0.0465	0.68897	0.01094	0.07827	0.0672
590	0.1082	0.0008	0.0397	0.0468	0.67038	0.00875	0.07807	0.064
591	0.1058	0.0009	0.0402	0.0484	0.65551	0.00985	0.07906	0.0688
592	0.1033	0.0011	0.0414	0.0494	0.64002	0.01204	0.08142	0.0656
593	0.1005	0.0011	0.0427	0.0503	0.62268	0.01204	0.08397	0.0616
594	0.098	0.0009	0.0448	0.0514	0.60719	0.00985	0.0881	0.0632
595	0.0951	0.001	0.0463	0.0508	0.58922	0.01094	0.09105	0.0656
596	0.0928	0.0007	0.0474	0.0512	0.57497	0.00766	0.09322	0.072
597	0.0903	0.0005	0.0478	0.0523	0.55948	0.00547	0.094	0.0696
598	0.0878	0.0005	0.0495	0.0541	0.54399	0.00547	0.09735	0.0664
599	0.085	0.0009	0.0503	0.0557	0.52664	0.00985	0.09892	0.0552
600	0.0822	0.0012	0.0516	0.0567	0.50929	0.01313	0.10147	0.056
601	0.0792	0.0009	0.0543	0.0575	0.49071	0.00985	0.10678	0.056
602	0.0767	0.001	0.0558	0.0599	0.47522	0.01094	0.10973	0.0528
603	0.0741	0.001	0.0574	0.0621	0.45911	0.01094	0.11288	0.0672
604	0.0722	0.0006	0.0582	0.0631	0.44734	0.00656	0.11445	0.064
605	0.0693	0.0007	0.0592	0.064	0.42937	0.00766	0.11642	0.0664
606	0.0672	0.0007	0.0608	0.0655	0.41636	0.00766	0.11957	0.0608
607	0.0644	0.0007	0.0628	0.0676	0.39901	0.00766	0.1235	0.0632
608	0.0623	0.0007	0.0647	0.0707	0.386	0.00766	0.12724	0.0672
609	0.0603	0.0007	0.0662	0.0729	0.37361	0.00766	0.13019	0.064
610	0.0584	0.0006	0.0692	0.0753	0.36183	0.00656	0.13609	0.0664
611	0.0554	0.0005	0.0722	0.0772	0.34325	0.00547	0.14199	0.072
612	0.0535	0.0003	0.0747	0.0789	0.33147	0.00328	0.1469	0.0776
613	0.0511	0.0006	0.0777	0.0809	0.3166	0.00656	0.1528	0.0744
614	0.0492	0.0004	0.0804	0.0827	0.30483	0.00438	0.15811	0.0712
615	0.0465	0.0001	0.0825	0.0844	0.2881	0.00109	0.16224	0.0688
616	0.0448	0.0004	0.0859	0.0878	0.27757	0.00438	0.16893	0.072
617	0.0429	0.0002	0.0896	0.091	0.2658	0.00219	0.1762	0.0648
618	0.041	0.0002	0.0933	0.0941	0.25403	0.00219	0.18348	0.0624
619	0.0395	0.0004	0.0969	0.0984	0.24473	0.00438	0.19056	0.0632
620	0.0377	0.0005	0.0997	0.1012	0.23358	0.00547	0.19607	0.0632
621	0.0361	0.0002	0.1026	0.104	0.22367	0.00219	0.20177	0.0584
622	0.0343	0.0002	0.1054	0.1067	0.21252	0.00219	0.20728	0.0592
623	0.0328	0.0001	0.1092	0.1087	0.20322	0.00109	0.21475	0.0576
624	0.0315	0.0004	0.1131	0.1121	0.19517	0.00438	0.22242	0.0624
625	0.0298	0.0003	0.1165	0.1155	0.18463	0.00328	0.22911	0.0648
626	0.0285	0.0001	0.1196	0.1186	0.17658	0.00109	0.2352	0.064
627	0.0265	0.0002	0.1225	0.1212	0.16419	0.00219	0.2409	0.0568
628	0.0259	0.0004	0.1258	0.1224	0.16047	0.00438	0.24739	0.0584
629	0.0243	0.0003	0.1286	0.1247	0.15056	0.00328	0.2529	0.06
630	0.0233	0.0002	0.1312	0.1277	0.14436	0.00219	0.25801	0.0664
631	0.0222	0.0001	0.1337	0.1302	0.13755	0.00109	0.26293	0.0632
632	0.0209	0.0003	0.1352	0.132	0.12949	0.00328	0.26588	0.0584
633	0.0196	0.0001	0.1361	0.133	0.12144	0.00109	0.26765	0.0584
634	0.0186	0.0001	0.1379	0.1347	0.11524	0.00109	0.27119	0.0544
635	0.0178	0	0.1395	0.136	0.11029	0	0.27434	0.0584
636	0.0169	0	0.1407	0.1374	0.10471	0	0.2767	0.0568
637	0.0157	0.0001	0.1417	0.1398	0.09727	0.00109	0.27866	0.0656
638	0.0152	0.0001	0.1434	0.1409	0.09418	0.00109	0.28201	0.0696
639	0.0143	0	0.1439	0.1411	0.0886	0	0.28299	0.0736
640	0.0137	-0.0001	0.1441	0.1405	0.08488	-0.00109	0.28338	0.064
641	0.0125	0.0001	0.1443	0.1403	0.07745	0.00109	0.28378	0.0616
642	0.0122	-0.0001	0.1448	0.1404	0.07559	-0.00109	0.28476	0.0664
643	0.0118	-0.0002	0.1451	0.1408	0.07311	-0.00219	0.28535	0.068
644	0.0111	0.0001	0.1451	0.1409	0.06877	0.00109	0.28535	0.0688
645	0.0102	0.0001	0.1465	0.1422	0.0632	0.00109	0.2881	0.0576
646	0.0092	0.0001	0.1475	0.1435	0.057	0.00109	0.29007	0.0568
647	0.0088	-0.0001	0.1476	0.1453	0.05452	-0.00109	0.29027	0.0528
648	0.0086	0.0001	0.1484	0.1464	0.05328	0.00109	0.29184	0.0576
649	0.0084	-0.0003	0.1491	0.1479	0.05204	-0.00328	0.29322	0.0576
650	0.0077	0.0002	0.1505	0.1471	0.04771	0.00219	0.29597	0.0616
651	0.0071	0.0005	0.1529	0.1484	0.04399	0.00547	0.30069	0.0592
652	0.0064	0.0004	0.1546	0.1505	0.03965	0.00438	0.30403	0.0576
653	0.0062	0.0001	0.1569	0.1526	0.03841	0.00109	0.30855	0.0584
654	0.0055	0	0.1589	0.1548	0.03408	0	0.31249	0.0616
655	0.005	0.0001	0.1619	0.1575	0.03098	0.00109	0.31839	0.0648
656	0.0051	-0.0005	0.1644	0.1609	0.0316	-0.00547	0.3233	0.064
657	0.0048	0	0.1672	0.165	0.02974	0	0.32881	0.0672
658	0.0046	-0.0005	0.1707	0.1691	0.0285	-0.00547	0.33569	0.0624
659	0.004	-0.0003	0.1754	0.1752	0.02478	-0.00328	0.34494	0.0576
660	0.0043	-0.0003	0.1801	0.18	0.02664	-0.00328	0.35418	0.0592
661	0.0039	-0.0004	0.1864	0.1849	0.02416	-0.00438	0.36657	0.0624
662	0.0041	-0.0003	0.1928	0.1901	0.0254	-0.00328	0.37915	0.072
663	0.0038	-0.0004	0.1992	0.1968	0.02354	-0.00438	0.39174	0.072
664	0.0034	-0.0002	0.2071	0.2044	0.02107	-0.00219	0.40728	0.0744
665	0.0033	-0.0003	0.2154	0.2111	0.02045	-0.00328	0.4236	0.0696
666	0.0034	-0.0002	0.2254	0.2199	0.02107	-0.00219	0.44326	0.0688
667	0.003	-0.0001	0.2347	0.2285	0.01859	-0.00109	0.46155	0.0728
668	0.003	-0.0003	0.2451	0.2383	0.01859	-0.00328	0.48201	0.0688
669	0.0029	-0.0004	0.2559	0.2482	0.01797	-0.00438	0.50324	0.072
670	0.0026	-0.0005	0.2669	0.2582	0.01611	-0.00547	0.52488	0.0752
671	0.0023	-0.0002	0.2788	0.2688	0.01425	-0.00219	0.54828	0.0744
672	0.0021	-0.0003	0.291	0.2787	0.01301	-0.00328	0.57227	0.0672
673	0.002	-0.0003	0.3037	0.29	0.01239	-0.00328	0.59725	0.0656
674	0.0022	-0.0002	0.316	0.3023	0.01363	-0.00219	0.62144	0.06
675	0.0017	-0.0001	0.33	0.3153	0.01053	-0.00109	0.64897	0.0584
676	0.0018	-0.0001	0.3448	0.3272	0.01115	-0.00109	0.67807	0.0584
677	0.0023	-0.0003	0.3587	0.3402	0.01425	-0.00328	0.70541	0.0664
678	0.0022	-0.0005	0.3729	0.3529	0.01363	-0.00547	0.73333	0.0704
679	0.0023	-0.0004	0.3861	0.3647	0.01425	-0.00438	0.75929	0.0752
680	0.0025	-0.0004	0.3997	0.3774	0.01549	-0.00438	0.78604	0.0768
681	0.0018	-0.0005	0.414	0.3895	0.01115	-0.00547	0.81416	0.076
682	0.0021	-0.0002	0.4276	0.4005	0.01301	-0.00219	0.8409	0.08
683	0.0023	-0.0002	0.4415	0.4111	0.01425	-0.00219	0.86824	0.0768
684	0.0023	-0.0003	0.4548	0.4218	0.01425	-0.00328	0.8944	0.0752
685	0.0017	-0.0002	0.4668	0.4312	0.01053	-0.00219	0.91799	0.0816
686	0.0022	-0.0002	0.4778	0.4402	0.01363	-0.00219	0.93963	0.0848
687	0.0022	-0.0002	0.4863	0.4512	0.01363	-0.00219	0.95634	0.0784
688	0.0024	-0.0003	0.4934	0.4567	0.01487	-0.00328	0.9703	0.0808
689	0.0017	-0.0002	0.5008	0.462	0.01053	-0.00219	0.98486	0.0872
690	0.0019	-0.0001	0.5049	0.4644	0.01177	-0.00109	0.99292	0.0784
691	0.0016	-0.0002	0.5069	0.4652	0.00991	-0.00219	0.99685	0.0744
692	0.0015	-0.0002	0.5085	0.4653	0.00929	-0.00219	1	0.0824
693	0.0018	-0.0002	0.5082	0.4636	0.01115	-0.00219	0.99941	0.0864
694	0.0017	-0.0004	0.5055	0.4592	0.01053	-0.00438	0.9941	0.0864
695	0.0016	-0.0002	0.5008	0.4531	0.00991	-0.00219	0.98486	0.088
696	0.0018	-0.0003	0.4923	0.4448	0.01115	-0.00328	0.96814	0.0928
697	0.0022	-0.0002	0.4824	0.436	0.01363	-0.00219	0.94867	0.0928
698	0.0015	-0.0003	0.4707	0.4258	0.00929	-0.00328	0.92566	0.0864
699	0.0017	-0.0003	0.4577	0.413	0.01053	-0.00328	0.9001	0.0808
700	0.0016	0	0.4424	0.3983	0.00991	0	0.87001	0.0816
701			0.4247	0.3824			0.8352	0.08
702			0.4063	0.3648			0.79902	0.0808
703			0.3868	0.3474			0.76067	0.072
704			0.3653	0.328			0.71839	0.0632
705			0.342	0.3072			0.67257	0.0552
706			0.321	0.2882			0.63127	0.0656
707			0.2979	0.2681			0.58584	0.0656
708			0.275	0.2476			0.54081	0.0624
709			0.2532	0.2283			0.49794	0.0624
710			0.2308	0.2082			0.45388	0.0632
711			0.2078	0.1888			0.40865	0.0544
712			0.1887	0.1724			0.37109	0.0472
713			0.1698	0.1564			0.33392	0.0416
714			0.1533	0.1413			0.30147	0.0384
715			0.1387	0.1286			0.27276	0.0376
716			0.1232	0.1159			0.24228	0.032
717			0.1104	0.1045			0.21711	0.0392
718			0.0983	0.0922			0.19331	0.0424
719			0.0864	0.081			0.16991	0.048
720			0.0764	0.072			0.15025	0.0512
721			0.0676	0.0641			0.13294	0.048
722			0.0599	0.0567			0.1178	0.0424
723			0.0526	0.0502			0.10344	0.0408
724			0.0452	0.0445			0.08889	0.0352
725			0.0391	0.0392			0.07689	0.0288
726			0.0343	0.0346			0.06745	0.0336
727			0.0286	0.029			0.05624	0.0296
728			0.0247	0.0252			0.04857	0.0328
729			0.0214	0.0234			0.04208	0.0248
730			0.0191	0.0212			0.03756	0.028
731			0.0167	0.0193			0.03284	0.0248
732			0.0137	0.018			0.02694	0.0232
733			0.0109	0.0159			0.02144	0.0176
734			0.0099	0.0141			0.01947	0.0248
735			0.0094	0.012			0.01849	0.036
736			0.0082	0.0105			0.01613	0.0416
737			0.0084	0.0086			0.01652	0.0208
738			0.0073	0.0076			0.01436	0.0216
739			0.0064	0.0074			0.01259	0.0224
740			0.0067	0.0071			0.01318	0.0216
741			0.006	0.0075			0.0118	0.0184
742			0.0047	0.0069			0.00924	0.0136
743			0.004	0.0064			0.00787	0.02
744			0.0048	0.0059			0.00944	0.0296
745			0.0037	0.0052			0.00728	0.0304
746			0.0028	0.0055			0.00551	0.0344
747			0.0028	0.0054			0.00551	0.036
748			0.0027	0.0047			0.00531	0.0288
749			0.0028	0.0049			0.00551	0.0224
750			0.0022	0.0038			0.00433	0.016
751			0.0023	0.005			0.00452	0.0152
752			0.0018	0.0044			0.00354	0.0144
753			0.0016	0.0026			0.00315	0.0112
754			0.0012	0.0032			0.00236	0.0152
755			0.0016	0.0031			0.00315	0.0152
756			0.0007	0.0028			0.00138	0.0176
757			0.0008	0.0032			0.00157	0.0168
758			0	0.0023			0	0.0064
759			0.0003	0.0022			5.89971E-4	0.0016
760			0.0003	0.0028			5.89971E-4	0.0024
761			0.0007	0.0038			0.00138	0.0112
762			0.0016	0.0043			0.00315	0.0152
763			0.0016	0.004			0.00315	0.012
764			0.0005	0.0029			9.83284E-4	0.0104
765			-0.0004	0.0017			-7.86627E-4	0.0152
766			-0.0005	0.0009			-9.83284E-4	0.0064
767			-0.0003	0.0014			-5.89971E-4	0.0056
768			-0.0006	0.0021			-0.00118	0.0016
769			-0.0005	0.0014			-9.83284E-4	0.004
770			-0.0008	0.0019			-0.00157	0.0072
771			-0.0002	0.0033			-3.93314E-4	0.0144
772			-0.001	0.0012			-0.00197	0.0088
773			-0.0018	0.0014			-0.00354	0.0104
774			-0.0009	0.0016			-0.00177	0.0128
775			-0.0003	0.0009			-5.89971E-4	0.0136
776			-0.0001	0.0006			-1.96657E-4	0.0112
777			-0.0004	0.0019			-7.86627E-4	0.0136
778			-0.0006	0.002			-0.00118	0.0112
779			-0.0009	0.0015			-0.00177	0.0104
780			-0.0012	0.0008			-0.00236	0.012
781			-0.001	0.0011			-0.00197	0.0184
782			-0.0003	0.0019			-5.89971E-4	0.02
783			0.0009	0.0024			0.00177	0.0056
784			0.0009	0.0014			0.00177	0.0072
785			0.0005	0.0021			9.83284E-4	0.0136
786			-0.001	0.0027			-0.00197	0.0088
787			-0.0015	0.0021			-0.00295	0.0128
788			-0.0022	0.0025			-0.00433	0.0088
789			-0.001	0.0027			-0.00197	0.0168
790			-0.0007	0.0013			-0.00138	0.0064
791			-0.0007	-0.0001			-0.00138	0.004
792			0.0002	-0.0004			3.93314E-4	0.0016
793			-0.001	0.0005			-0.00197	0.0064
794			-0.0004	0.0006			-7.86627E-4	0.0128
795			-0.0017	-0.0002			-0.00334	0.0056
796			-0.0017	-0.0003			-0.00334	0.008
797			-0.0009	0.0002			-0.00177	-0.0048
798			-0.0009	-0.0003			-0.00177	-0.0104
799			-0.0005	-0.0007			-9.83284E-4	-0.0104
800			-0.0006	-0.0004			-0.00118	-0.0072
