# Supplementary material for: Super-resolution imaging of native fluorescent photoreceptors in chytrid fungal eyes
Source: EMBO J. 2025 May 27;44(14):4088–103. doi: 10.1038/s44318-025-00452-x (PMC12264004; doi:10.1038/s44318-025-00452-x)
Supplement: Supplementary file 3 — Source data Fig. 1 [file 44318_2025_452_MOESM3_ESM.zip › 1D/Fig1D_numerical.xlsx]

## Sheet: Tabellenblatt1
NeoR690	raw	normalized		raw	normalized
wavelength (nm)	excitation	excitation	wavelength (nm)	emission	emission
400	3.17113e+06	0.0257592	670	1.59775e+06	0.0354918
401	3.16658e+06	0.0257223	671	1.96292e+06	0.0436034
402	3.28316e+06	0.0266693	672	2.26401e+06	0.0502917
403	3.36098e+06	0.0273014	673	2.53231e+06	0.0562516
404	3.48435e+06	0.0283035	674	2.83492e+06	0.0629737
405	3.48311e+06	0.0282935	675	3401963	0.0755696
406	3.5144e+06	0.0285477	676	3.67224e+06	0.0815735
407	3.59214e+06	0.0291791	677	4.34276e+06	0.0964682
408	3.61755e+06	0.0293855	678	4.91358e+06	0.109148
409	3.57431e+06	0.0290343	679	5.59941e+06	0.124383
410	3.63889e+06	0.0295589	680	6.44863e+06	0.143247
411	3.54143e+06	0.0287672	681	7.1456e+06	0.158729
412	3.56271e+06	0.02894	682	7.89704e+06	0.175421
413	3.40089e+06	0.0276256	683	8.96296e+06	0.199099
414	3.41383e+06	0.0277307	684	1.00644e+07	0.223566
415	3.41465e+06	0.0277374	685	1.12063e+07	0.248931
416	3.45381e+06	0.0280554	686	1.2533e+07	0.278403
417	3.39956e+06	0.0276147	687	1.38259e+07	0.307122
418	3.5424e+06	0.0287751	688	15371137	0.341447
419	3.65119e+06	0.0296588	689	1.67207e+07	0.371427
420	3.75882e+06	0.0305331	690	1.85786e+07	0.412695
421	3.87964e+06	0.0315145	691	2.01918e+07	0.448531
422	3.97968e+06	0.0323271	692	2.20323e+07	0.489415
423	4.17235e+06	0.0338922	693	2.41343e+07	0.536108
424	4.43206e+06	0.0360018	694	2.59437e+07	0.576302
425	4.74872e+06	0.0385741	695	2.78994e+07	0.619744
426	4.85504e+06	0.0394377	696	2.98576e+07	0.663244
427	5.04252e+06	0.0409607	697	3.18091e+07	0.706593
428	5.2152e+06	0.0423633	698	3.36657e+07	0.747835
429	5.30157e+06	0.0430649	699	3.5418e+07	0.78676
430	5.44827e+06	0.0442565	700	3.684e+07	0.818347
431	5.24164e+06	0.0425781	701	3.85792e+07	0.856981
432	5.27679e+06	0.0428636	702	4.02429e+07	0.893937
433	5.3008e+06	0.0430586	703	4.13958e+07	0.919548
434	5.17371e+06	0.0420263	704	4.23523e+07	0.940794
435	4.9426e+06	0.040149	705	4.28752e+07	0.95241
436	4.74557e+06	0.0385485	706	4.41937e+07	0.981698
437	4.50797e+06	0.0366185	707	4.46502e+07	0.991839
438	4.27003e+06	0.0346856	708	4.50176e+07	1
439	3.91247e+06	0.0317812	709	4.47745e+07	0.994601
440	3.57633e+06	0.0290507	710	4.48597e+07	0.996492
441	3.40417e+06	0.0276522	711	4.41701e+07	0.981175
442	3.11785e+06	0.0253265	712	4.35144e+07	0.96661
443	2.89141e+06	0.0234871	713	4.31171e+07	0.957782
444	2.749e+06	0.0223303	714	4.18217e+07	0.929008
445	2.62642e+06	0.0213346	715	4.05527e+07	0.900819
446	2.43548e+06	0.0197835	716	3.99772e+07	0.888036
447	2.23682e+06	0.0181697	717	3.8655e+07	0.858664
448	2.16344e+06	0.0175737	718	3.74181e+07	0.831189
449	2.00386e+06	0.0162774	719	3.52799e+07	0.783691
450	1.90565e+06	0.0154797	720	3.36145e+07	0.746697
451	1.80747e+06	0.0146821	721	3.23934e+07	0.719572
452	1.71871e+06	0.0139612	722	3.04826e+07	0.677127
453	1.78247e+06	0.0144791	723	2.92965e+07	0.65078
454	1.66085e+06	0.0134912	724	2.76193e+07	0.613522
455	1.65672e+06	0.0134576	725	2.62689e+07	0.583525
456	1.63398e+06	0.0132729	726	2.46034e+07	0.546529
457	1.7107e+06	0.0138961	727	2.30265e+07	0.5115
458	1.68717e+06	0.0137049	728	2.20011e+07	0.488721
459	1.70799e+06	0.0138741	729	2.08592e+07	0.463358
460	1.73408e+06	0.014086	730	1.92822e+07	0.428327
461	1.77358e+06	0.0144069	731	1.85907e+07	0.412966
462	1.87175e+06	0.0152043	732	1.72887e+07	0.384042
463	1.86038e+06	0.015112	733	1.63374e+07	0.362912
464	1.82195e+06	0.0147997	734	1.53302e+07	0.340537
465	1.8641e+06	0.0151422	735	1.4906e+07	0.331114
466	1.89828e+06	0.0154198	736	1.41448e+07	0.314206
467	1.92772e+06	0.0156589	737	1.34944e+07	0.299759
468	1.88505e+06	0.0153124	738	1.25003e+07	0.277677
469	1.84249e+06	0.0149666	739	1.18186e+07	0.262532
470	1.75571e+06	0.0142617	740	1.15087e+07	0.255648
471	1.66703e+06	0.0135413	741	1.11205e+07	0.247027
472	1.58325e+06	0.0128608	742	1.05957e+07	0.235369
473	1.54182e+06	0.0125242	743	1.01269e+07	0.224955
474	1.45539e+06	0.0118222	744	9.83254e+06	0.218416
475	1.34144e+06	0.0108965	745	9.36509e+06	0.208032
476	1.2489e+06	0.0101449	746	9.1812e+06	0.203947
477	1.1214e+06	0.00910915	747	8.60931e+06	0.191243
478	1.0541e+06	0.00856254	748	8.61591e+06	0.19139
479	903196	0.0073367	749	8.59433e+06	0.190911
480	888562	0.00721783	750	8.21314e+06	0.182443
481	826371	0.00671265	751	7.96451e+06	0.17692
482	791597	0.00643018	752	7.8905e+06	0.175276
483	693095	0.00563004	753	7.8237e+06	0.173792
484	669057	0.00543478	754	7.69889e+06	0.17102
485	651446	0.00529172	755	7.67326e+06	0.17045
486	664816	0.00540033	756	7.68721e+06	0.17076
487	612348	0.00497413	757	7.45464e+06	0.165594
488	569792	0.00462845	758	7.3332e+06	0.162896
489	574176	0.00466406	759	7.23191e+06	0.160646
490	569624	0.00462708	760	7.20978e+06	0.160155
491	607364	0.00493364	761	7.18852e+06	0.159683
492	555510	0.00451243	762	7.11111e+06	0.157963
493	575431	0.00467425	763	7.04695e+06	0.156538
494	604588	0.0049111	764	7.17112e+06	0.159296
495	602713	0.00489586	765	6.80042e+06	0.151061
496	576469	0.00468268	766	7.09138e+06	0.157525
497	583628	0.00474084	767	7.12871e+06	0.158354
498	645760	0.00524554	768	7.0679e+06	0.157003
499	632985	0.00514176	769	6.8382e+06	0.151901
500	657861	0.00534384	770	6.93612e+06	0.154076
501	614281	0.00498983	771	6.7687e+06	0.150357
502	634279	0.00515228	772	6.74532e+06	0.149838
503	668476	0.00543006	773	6.72649e+06	0.149419
504	683273	0.00555026	774	6.67503e+06	0.148276
505	722040	0.00586516	775	6.51803e+06	0.144789
506	701179	0.00569571	776	6.64276e+06	0.147559
507	767457	0.00623408	777	6.50561e+06	0.144513
508	767951	0.0062381	778	6.31522e+06	0.140283
509	749681	0.00608969	779	6.47437e+06	0.143819
510	773908	0.00628649	780	6.32006e+06	0.140391
511	841450	0.00683514	781	6.1907e+06	0.137517
512	863227	0.00701203	782	6.40551e+06	0.142289
513	830203	0.00674378	783	5.89288e+06	0.130902
514	900141	0.00731189	784	5.78379e+06	0.128479
515	923462	0.00750132	785	5.79819e+06	0.128798
516	902356	0.00732988	786	5.80009e+06	0.12884
517	953114	0.00774219	787	5.90575e+06	0.131188
518	1.02009e+06	0.00828621	788	5.42607e+06	0.120532
519	1.0549e+06	0.00856899	789	5.62064e+06	0.124854
520	1.06693e+06	0.0086667	790	5.42766e+06	0.120568
521	1.02743e+06	0.00834584	791	5.28716e+06	0.117447
522	1.14917e+06	0.00933472	792	5.23331e+06	0.11625
523	1.12664e+06	0.00915174	793	4.95405e+06	0.110047
524	1.20161e+06	0.00976073	794	4.85533e+06	0.107854
525	1.22485e+06	0.00994948	795	4.72261e+06	0.104906
526	1.23317e+06	0.0100171	796	4.62679e+06	0.102777
527	1.2785e+06	0.0103853	797	4.59454e+06	0.102061
528	1.36162e+06	0.0110605	798	4.44789e+06	0.0988034
529	1.37415e+06	0.0111623	799	4.15652e+06	0.0923311
530	1.45873e+06	0.0118493	800	4.19555e+06	0.093198
531	1.53876e+06	0.0124995	801	4.05087e+06	0.0899841
532	1.50824e+06	0.0122515	802	3.84582e+06	0.0854292
533	1.62768e+06	0.0132217	803	3.82636e+06	0.0849969
534	1.59622e+06	0.0129662	804	3.70491e+06	0.0822991
535	1.70363e+06	0.0138386	805	3.62204e+06	0.0804584
536	1.81004e+06	0.0147031	806	3.32519e+06	0.0738642
537	1.81668e+06	0.0147569	807	3.26262e+06	0.0724744
538	1.90542e+06	0.0154778	808	3.25596e+06	0.0723263
539	1.90609e+06	0.0154833	809	2.90849e+06	0.0646078
540	1.96184e+06	0.0159361	810	3.00748e+06	0.0668068
541	2.1118e+06	0.0171543	811	2.87052e+06	0.0637644
542	2.2015e+06	0.0178829	812	2.81012e+06	0.0624228
543	2.28957e+06	0.0185983	813	2.64952e+06	0.0588552
544	2.29168e+06	0.0186154	814	2.53518e+06	0.0563154
545	2.31713e+06	0.0188222	815	2.54131e+06	0.0564516
546	2.36932e+06	0.0192461	816	2.25709e+06	0.050138
547	2.47246e+06	0.0200839	817	2.3208e+06	0.0515532
548	2.56323e+06	0.0208212	818	2.16942e+06	0.0481906
549	2.60738e+06	0.0211799	819	2.13215e+06	0.0473627
550	2.77742e+06	0.0225611	820	1.93167e+06	0.0429093
551	2.8317e+06	0.0230021
552	2.97785e+06	0.0241892
553	2.9635e+06	0.0240727
554	3.11803e+06	0.0253279
555	3.09902e+06	0.0251735
556	3.33327e+06	0.0270763
557	3.39472e+06	0.0275755
558	3.52947e+06	0.0286701
559	3.61468e+06	0.0293622
560	3.80802e+06	0.0309327
561	3.77048e+06	0.0306278
562	4.07358e+06	0.0330899
563	4.24466e+06	0.0344796
564	4.31781e+06	0.0350738
565	4.57606e+06	0.0371715
566	4.71146e+06	0.0382714
567	4.81583e+06	0.0391192
568	5.14745e+06	0.041813
569	5.20336e+06	0.0422672
570	5.54261e+06	0.0450229
571	5.71421e+06	0.0464168
572	5.98657e+06	0.0486292
573	6.02948e+06	0.0489777
574	6.29003e+06	0.0510942
575	6.45294e+06	0.0524175
576	6.91453e+06	0.056167
577	7.03219e+06	0.0571228
578	7.20254e+06	0.0585065
579	7.48599e+06	0.0608091
580	7.69538e+06	0.0625099
581	7.93965e+06	0.0644941
582	8.25923e+06	0.0670901
583	8.516e+06	0.0691759
584	8.82977e+06	0.0717246
585	9.12057e+06	0.0740868
586	9.02849e+06	0.0733388
587	9.53713e+06	0.0774706
588	9.68551e+06	0.0786758
589	9.80894e+06	0.0796784
590	1.02457e+07	0.0832259
591	1.05657e+07	0.0858256
592	1.06992e+07	0.0869102
593	1.1046e+07	0.0897269
594	1.12253e+07	0.091184
595	1.15096e+07	0.0934928
596	1.19568e+07	0.0971254
597	1.21787e+07	0.0989277
598	1.23527e+07	0.100342
599	1.27237e+07	0.103355
600	1.29844e+07	0.105473
601	1.35769e+07	0.110286
602	1.40036e+07	0.113752
603	1.45093e+07	0.11786
604	1.48131e+07	0.120328
605	1.52634e+07	0.123985
606	1.61239e+07	0.130975
607	1.63539e+07	0.132843
608	1.71271e+07	0.139124
609	1.7716e+07	0.143908
610	1.8155e+07	0.147474
611	1.93346e+07	0.157056
612	1.99746e+07	0.162255
613	2.08609e+07	0.169454
614	2.2015e+07	0.178829
615	2.27716e+07	0.184975
616	2.35732e+07	0.191486
617	2.46536e+07	0.200262
618	2.56272e+07	0.208171
619	2.67239e+07	0.217079
620	2.75452e+07	0.223751
621	2.84883e+07	0.231411
622	2.90308e+07	0.235818
623	3.05621e+07	0.248257
624	3.11247e+07	0.252827
625	3.22794e+07	0.262207
626	3.3183e+07	0.269547
627	3.4088e+07	0.276899
628	3.50072e+07	0.284365
629	3.5465e+07	0.288084
630	3.66611e+07	0.2978
631	3.69062e+07	0.299791
632	3.77646e+07	0.306763
633	3.7899e+07	0.307855
634	3.85349e+07	0.313021
635	3.91376e+07	0.317917
636	3.88907e+07	0.315911
637	3.88898e+07	0.315903
638	3.9298e+07	0.31922
639	3.90317e+07	0.317057
640	3.95935e+07	0.321619
641	3.97517e+07	0.322905
642	3.96457e+07	0.322043
643	3.98042e+07	0.323331
644	3.97082e+07	0.322551
645	4.00624e+07	0.325429
646	4.06175e+07	0.329938
647	4.06884e+07	0.330513
648	4.14034e+07	0.336322
649	4.12796e+07	0.335316
650	4.12716e+07	0.335251
651	4.13343e+07	0.33576
652	4.17544e+07	0.339173
653	4.26429e+07	0.34639
654	4.32287e+07	0.351148
655	4.39982e+07	0.357399
656	4.48289e+07	0.364147
657	4.53753e+07	0.368586
658	4.67542e+07	0.379786
659	4.80092e+07	0.389981
660	4.90615e+07	0.398529
661	5.09003e+07	0.413466
662	5.22032e+07	0.424049
663	5.41405e+07	0.439785
664	5.5855e+07	0.453712
665	5.78307e+07	0.469761
666	6.04232e+07	0.49082
667	6.27008e+07	0.509321
668	6.47343e+07	0.52584
669	6.7461e+07	0.547989
670	7.00478e+07	0.569001
671	7.32313e+07	0.594861
672	7.53918e+07	0.612411
673	7.84156e+07	0.636973
674	8.16578e+07	0.66331
675	8.46793e+07	0.687854
676	8.72146e+07	0.708448
677	9.02217e+07	0.732875
678	9.34368e+07	0.758992
679	9.62095e+07	0.781514
680	9.92182e+07	0.805954
681	1.02615e+08	0.833544
682	1.06367e+08	0.864027
683	1.08398e+08	0.880519
684	110592535	0.898348
685	1.13453e+08	0.921586
686	115902521	0.941481
687	1.18727e+08	0.964423
688	1.21707e+08	0.988633
689	1.22999e+08	0.999124
690	1.23107e+08	1
691	1.23032e+08	0.999397
692	1.21815e+08	0.98951
693	1.21749e+08	0.98897
694	1.21293e+08	0.985267
695	1.20004e+08	0.974801
696	1.19528e+08	0.970931
697	1.18009e+08	0.958594
698	1.16158e+08	0.943558
699	113768505	0.924147
700	1.10693e+08	0.899168
