# Supplementary material for: Super-resolution imaging of native fluorescent photoreceptors in chytrid fungal eyes
Source: EMBO J. 2025 May 27;44(14):4088–103. doi: 10.1038/s44318-025-00452-x (PMC12264004; doi:10.1038/s44318-025-00452-x)
Supplement: Supplementary file 4 — Source data Fig. 2 [file 44318_2025_452_MOESM4_ESM.zip]

Archive with 8 entries (5 files):
- 2A/
- 2A/genome_JEL800_Scaffold_8.fasta
- 2A/README.txt
- 2B/
- 2B/DNA-gel_large.tif
- 2B/DNA-gel_small.tif
- 2C/
- 2C/Fig2C_numerical.xlsx
