# Supplementary material for: Super-resolution imaging of native fluorescent photoreceptors in chytrid fungal eyes
Source: EMBO J. 2025 May 27;44(14):4088–103. doi: 10.1038/s44318-025-00452-x (PMC12264004; doi:10.1038/s44318-025-00452-x)
Supplement: Supplementary file 4 — Source data Fig. 2 [file 44318_2025_452_MOESM4_ESM.zip › 2A/genome_JEL800_Scaffold_8.fasta]

LOCUS       genome_JEL800_Sc      141552 bp    DNA        linear       16-APR-2025
DEFINITION  .
ACCESSION   
VERSION     
SOURCE      .
  ORGANISM  .
COMMENT     >Rhihy1 scaffold_8:300000-700000 5'pad=0 3'pad=0 strand=+
COMMENT     ApEinfo:methylated:1
FEATURES             Location/Qualifiers
     misc_feature    2691..2831
                     /locus_tag="RgRGC1-P1"
                     /label="RgRGC1-P1"
                     /ApEinfo_label="RgRGC1-P1"
                     /ApEinfo_fwdcolor="cyan"
                     /ApEinfo_revcolor="green"
                     /ApEinfo_graphicformat="arrow_data {{0 0.5 0 1 2 0 0 -1 0
                     -0.5} {} 0} width 5 offset 0"
     misc_feature    2889..3152
                     /locus_tag="RgRGC1-P2"
                     /label="RgRGC1-P2"
                     /ApEinfo_label="RgRGC1-P2"
                     /ApEinfo_fwdcolor="cyan"
                     /ApEinfo_revcolor="green"
                     /ApEinfo_graphicformat="arrow_data {{0 0.5 0 1 2 0 0 -1 0
                     -0.5} {} 0} width 5 offset 0"
     misc_feature    3195..3836
                     /locus_tag="RgRGC1-P3"
                     /label="RgRGC1-P3"
                     /ApEinfo_label="RgRGC1-P3"
                     /ApEinfo_fwdcolor="cyan"
                     /ApEinfo_revcolor="green"
                     /ApEinfo_graphicformat="arrow_data {{0 0.5 0 1 2 0 0 -1 0
                     -0.5} {} 0} width 5 offset 0"
     misc_feature    3890..4327
                     /locus_tag="RgRGC1-P4"
                     /label="RgRGC1-P4"
                     /ApEinfo_label="RgRGC1-P4"
                     /ApEinfo_fwdcolor="cyan"
                     /ApEinfo_revcolor="green"
                     /ApEinfo_graphicformat="arrow_data {{0 0.5 0 1 2 0 0 -1 0
                     -0.5} {} 0} width 5 offset 0"
     misc_feature    4376..4525
                     /locus_tag="RgRGC1-P5"
                     /label="RgRGC1-P5"
                     /ApEinfo_label="RgRGC1-P5"
                     /ApEinfo_fwdcolor="cyan"
                     /ApEinfo_revcolor="green"
                     /ApEinfo_graphicformat="arrow_data {{0 0.5 0 1 2 0 0 -1 0
                     -0.5} {} 0} width 5 offset 0"
     misc_feature    4655..4798
                     /locus_tag="RgRGC2-P1"
                     /label="RgRGC2-P1"
                     /ApEinfo_label="RgRGC2-P1"
                     /ApEinfo_fwdcolor="#800000"
                     /ApEinfo_revcolor="green"
                     /ApEinfo_graphicformat="arrow_data {{0 0.5 0 1 2 0 0 -1 0
                     -0.5} {} 0} width 5 offset 0"
     misc_feature    4849..5808
                     /locus_tag="RgRGC2-P2"
                     /label="RgRGC2-P2"
                     /ApEinfo_label="RgRGC2-P2"
                     /ApEinfo_fwdcolor="#800000"
                     /ApEinfo_revcolor="green"
                     /ApEinfo_graphicformat="arrow_data {{0 0.5 0 1 2 0 0 -1 0
                     -0.5} {} 0} width 5 offset 0"
     misc_feature    5874..6311
                     /locus_tag="RgRGC2-P3"
                     /label="RgRGC2-P3"
                     /ApEinfo_label="RgRGC2-P3"
                     /ApEinfo_fwdcolor="#800000"
                     /ApEinfo_revcolor="green"
                     /ApEinfo_graphicformat="arrow_data {{0 0.5 0 1 2 0 0 -1 0
                     -0.5} {} 0} width 5 offset 0"
     misc_feature    6359..6508
                     /locus_tag="RgRGC2-P4"
                     /label="RgRGC2-P4"
                     /ApEinfo_label="RgRGC2-P4"
                     /ApEinfo_fwdcolor="#800000"
                     /ApEinfo_revcolor="green"
                     /ApEinfo_graphicformat="arrow_data {{0 0.5 0 1 2 0 0 -1 0
                     -0.5} {} 0} width 5 offset 0"
     misc_feature    2498..2518
                     /locus_tag="NeoR_P1"
                     /label="NeoR_P1"
                     /ApEinfo_label="NeoR_P1"
                     /ApEinfo_fwdcolor="#0000ff"
                     /ApEinfo_revcolor="green"
                     /ApEinfo_graphicformat="arrow_data {{0 0.5 0 1 2 0 0 -1 0
                     -0.5} {} 0} width 5 offset 0"
     misc_feature    2041..2448
                     /locus_tag="NeoR_P2"
                     /label="NeoR_P2"
                     /ApEinfo_label="NeoR_P2"
                     /ApEinfo_fwdcolor="#0000ff"
                     /ApEinfo_revcolor="green"
                     /ApEinfo_graphicformat="arrow_data {{0 0.5 0 1 2 0 0 -1 0
                     -0.5} {} 0} width 5 offset 0"
     misc_feature    1694..1996
                     /locus_tag="NeoR_P3"
                     /label="NeoR_P3"
                     /ApEinfo_label="NeoR_P3"
                     /ApEinfo_fwdcolor="#0000ff"
                     /ApEinfo_revcolor="green"
                     /ApEinfo_graphicformat="arrow_data {{0 0.5 0 1 2 0 0 -1 0
                     -0.5} {} 0} width 5 offset 0"
     misc_feature    1439..1642
                     /locus_tag="NeoR_P4"
                     /label="NeoR_P4"
                     /ApEinfo_label="NeoR_P4"
                     /ApEinfo_fwdcolor="cyan"
                     /ApEinfo_revcolor="green"
                     /ApEinfo_graphicformat="arrow_data {{0 0.5 0 1 2 0 0 -1 0
                     -0.5} {} 0} width 5 offset 0"
     misc_feature    1283..1393
                     /locus_tag="NeoR_P5"
                     /label="NeoR_P5"
                     /ApEinfo_label="NeoR_P5"
                     /ApEinfo_fwdcolor="#0000ff"
                     /ApEinfo_revcolor="green"
                     /ApEinfo_graphicformat="arrow_data {{0 0.5 0 1 2 0 0 -1 0
                     -0.5} {} 0} width 5 offset 0"
     misc_feature    1073..1240
                     /locus_tag="NeoR_P6"
                     /label="NeoR_P6"
                     /ApEinfo_label="NeoR_P6"
                     /ApEinfo_fwdcolor="#0000ff"
                     /ApEinfo_revcolor="green"
                     /ApEinfo_graphicformat="arrow_data {{0 0.5 0 1 2 0 0 -1 0
                     -0.5} {} 0} width 5 offset 0"
     misc_feature    754..1020
                     /locus_tag="NeoR_P6(1)"
                     /label="NeoR_P6(1)"
                     /ApEinfo_label="NeoR_P6"
                     /ApEinfo_fwdcolor="#0000ff"
                     /ApEinfo_revcolor="green"
                     /ApEinfo_graphicformat="arrow_data {{0 0.5 0 1 2 0 0 -1 0
                     -0.5} {} 0} width 5 offset 0"
     misc_feature    669..707
                     /locus_tag="NeoR_P7"
                     /label="NeoR_P7"
                     /ApEinfo_label="NeoR_P7"
                     /ApEinfo_fwdcolor="#0000ff"
                     /ApEinfo_revcolor="green"
                     /ApEinfo_graphicformat="arrow_data {{0 0.5 0 1 2 0 0 -1 0
                     -0.5} {} 0} width 5 offset 0"
ORIGIN
        1 TGTGCCTGCC CCAGAAATTT CCTCTTTCTT AAGTTTTAAA TTTGAATAAA TTGGGAATGA
       61 TGCCATTAGG GATCGGTTGT GTACCACTTT CAGTGTGGGT TGCTGGTGTA ATGGTTTTAA
      121 GCGACCTGTC TTGAAAGACC AAGGAGTTCT ACAAATGTGC AATCTTTGGG TGTCAAACCT
      181 GAGGGCAAAA TGAAAGTAAA AGTAGGTGTG ATCTGCAAGG TGCAACATTG ACCGGACTGG
      241 ATTTTCTTGA AAGTTCTGAG TATGAGCGCA TTTGCTGAGA CCCGAAAGTA GGTGAACTAT
      301 ACCTGAGTAG GGCAAAGCCA GAGGAAACTC TGATAGAAGC TTTTAGCGGT TCTAGCGTTG
      361 CAAGGGGAGG ATATTGCTGA GCGTAGGTGA TTGCCAACTC ACTCCAAGAG TTTCTACAGG
      421 CAAGTCTGCT AATCTGTCAA CAGATTAACT TCTCTCTGTT GTGAAAAAAA ACAAGTGAGA
      481 AGAGGGCATT ATTTCTTAAC TGGATTCTTG TGGATTCTGA GGTTGCATAG TTTATCATTG
      541 AAGGTGGTCA CACATTGAGG TACTCAAAAT AACTGTATGT GTTTTCTTAA ATGAGTTTCA
      601 ATATTGGTTG GCATTGTTAT TTTCATGATT GGAATTAAAA AATAAGAGAT AAAGTAGTGT
      661 GCAGTTTATG CACGACCTTC AATGAAAAAT GTATTGATGA CATTTCCCTA TTTTCTATGG
      721 TAAGCTTTTC GAATAAATGG ATCAGATGCC CACCTTAATT GTGACAGGTT CAGAATCTGA
      781 TGTTCTAAAT TTTCCACTTG ATTTAATTAA GTTGAAAGTG CTTTCTGCAA TGTGAATTTT
      841 CATATGCTTT GATGTTGCTT CCATTTTTGA CGCAATTGTG ACAGTGTCTC CAACAATACA
      901 CCAATGTGGA TTAGACTCTC CAAGAATACC AGCTGTGACA GGTCCAGAAT TCAAACCAGC
      961 ACGAATTTGG ATGGGTTCGC CTGTCACAAG ACGGAAATCC TTGATCATGT CAATAATATC
     1021 TACAAAAAAA CATTTCTCAT TATTATAGAA ATAAAAAAAT GTGAAACAGA CCAATAGAGA
     1081 ACTCAGCAGC ACGCTCAGCA TGGTCTGGAA CACGGTCTGG TGCACCCACA ACACCAAGAA
     1141 ATGCGTCACC AATAGTTTCA ACTTTATACA TTCCCCATTT TTTCGAAATT TTGTCATATT
     1201 CAATCCACAT ATTATTGAGC GAAGCAAGCA TGTCTTTGGT CTGAAATGAT TTGTAAGAAC
     1261 AGCAAACAAA TGTGCATCAT ACCGAAGTTC GTTGAGACAA CGGAGTGAAG TTGGCAATAT
     1321 CAGAAAAGAA GACAGTGACA CAAGAGTATT CTTCAGCCCC TGTTGCTTTT CCACTCTTGA
     1381 GTTGATCCAA CACACTAACA TTGTTTAAGC TTGATTGACT TAATTCCAAA GCAGCTTACC
     1441 CTGCGGGAAT CAATTTTTCC AAGAGCTTGT CCGAAGCTGC CATTTGTTCA TCCAACGAGG
     1501 ATGTAAGTGT TTCCATTTGT GAAACTGTGT TAATTTGAGC CTCTTCCACC GAGTTGTTGA
     1561 CAAAAATCAG CATCAACACC ACTTTAGCAC AAAATTCTCC CAGTGCAATA TGGAGTTCGC
     1621 CAGTTTCAAA CGACCAGAAG CCGCTGTTTC AATTGGTTTA CTACTACACA AATCCAAAAA
     1681 TTAGTACTCA CTGGCGAACT AAATACCATG CAAGAGTAAT ATAGGACCAG GCAAAAATGG
     1741 TGATATCTCT GCAGCGGCGA AGAGTCCATG TGTCAACTTT GTTGTCTACT TCGCCGTCAA
     1801 TCGCTTTCTG GAACATGCTG ATGATGTCTT GCAAACAAGC AAGATAAATG CACATGGATA
     1861 TGGTGGCAAA CAATTCGTCG TATGGATGAC GTGCAATAGA GGCAAGGAAT CCAAACAGCA
     1921 GTAACCCGTG CGACTCAAGG ATAGTGCGTC CAATAGTCCA CTGATCAGCA GAAGTCAAAA
     1981 GACCGAGAAA GTAAGCCCTA TTGAATAATT TAGTTCAAAA GCATTATGCT GCAGCACGTA
     2041 CAAGTTGGCT TCGTCATGAG CCCATTCCAA GTGTCTGATA ATGTCAACTG GATGACCAGC
     2101 TCCATCGAGC AGGGTGATAC CTGCGCGAAG ATAAAGCAAG AACCAACTGG TTGCCACAAC
     2161 ACCGCAAGTC ATCATCAAGA CAAATGTCAT ACTCTTCTTC GCGGCGCTTT TGGTTCCAAT
     2221 GTAGCCCAAG TATGTGAAAC AAACAGCAAC GATAAAAACG AATGTGGTTC CCTTGTAGAT
     2281 AAAGTCAGAG TTTCCACGAT CAACAGCTTT AGTGTGATAA CCGCCAAAGA GTCTTTGATG
     2341 TATTGTGTAG CCAACAGCAG CAAGCCACAT TCCAAAGTTA AGCCACACAA AGCCCATTGG
     2401 TTTCGCTTCA TGATATGGGT CCTTGGCCGA AGTATTCGCA AGAGCGTCCC CTGAAAGAAG
     2461 GGTGAGTTAT CGCAGGAATG AAAGTTCCCG CCTTACTTGC TTTGGTGAGT GCAGACATTT
     2521 TTACGAGAAT AGAATGAACA GAACGTTGTT CCAATTTTTC CATTGTCCCA AAATCTAGAT
     2581 ATGAAATGTC CCGAAGGGAA ATTCACCGAA CAACGCGATT CGTGAAGTTC CAGAGAACAA
     2641 TAGAATTTTT CGAAATTCGT TCGAAAGTTC TTCCGAAAAA TCGAGACATC ATGGACGACG
     2701 TTCAGCGTGG AGCCTGTGAG AACTGTAACT GCACTTTGTA CCAAGTGCAA ACCGCGACAA
     2761 AACGCTGCCG TGGTTGTAAC CATGGTGCCA TCTATCATGA GGCGATTGTT CGAGCTGCGG
     2821 CGAAATCGGG AAGTACGTAT TCGTGTATAT ATCTTTGAGT ATTTAATGAT CTCCCAGAGA
     2881 CTAATTGGAA GGACAAGCTC CAAGCTGCTA TGGCTGAAAA AGATAATTCT GGAGCTGTGT
     2941 ATTATGTTTT TCGAAACTTC GTCGTTTGGT CTGTGTTGAC TGTGTCTGGT TTTTACTTGC
     3001 TTGGCACTGG CTACCGAGGA CCAACATTCG ACAGAGGAAT TGCGGACGAG TTTTATGCCT
     3061 ATACTGCTGC TTCGTTCGGG ATTGCCGTCA TCTATTCTTA TATTGCCTAT GCCAACGCGC
     3121 AGAACAATGA AAAAAGAAAC TTAGGAAAGG TAACAACATT CTTTCCATTT TCGCTTAGCT
     3181 AATTTCAACA GGTCCTCTGC ATCGTCAATT TCATCGCGAT GTCTTCTTAC ATTATGCAAT
     3241 ATACTCGAAC CACTCCTGCA TTCACCGACT ATGTTGGTTA CCCCGTTGAT CCTTCTCGTT
     3301 TTTATGAATG GCTTGCAACA TGTCCAATTT TAATTTATCT CATCGCTGAA ATCACTGATA
     3361 ACCATCATAT GGCCGATACC ACTGCCTCTT ATGATTATAG TCTTATTATC TTGGGGTTTA
     3421 TTGCCTGTTT CTTGAAGCAA CCATACTCGG AATGGTTTGC GTGTGGTTCA ACCATCTTCT
     3481 TTTTTTACAC AATTTACGGT CTTATGGTTA TGTTCAACTC GGCCATTGCC GGTAGAACTG
     3541 GGTGCAAGCT CGACGTCAAT TCGCTTTACT ACGCTCGATT CGTCACATTC CTGGCCTGGA
     3601 ACTCTTTTGC AACAGTTTGG TACATTCAAC GTGCTCAGAT TGTCACATAT GAGCAAGGAG
     3661 AAGTTTTATT TTGTGTCAGC GATATTTTCG CAAAAGTCTT CTTGACTTTC ATTCTCGTGA
     3721 ATGCCACTCT GGAGGAGTCT ATGAACTCCA AAGCAAAGAA AATGGAAGCT GTAGCAAGTG
     3781 AAATTGAAAG CCAAATGGCT CAAGCCGACA AGCTGTTGGA GAAGTTGATG CCACCAAGGT
     3841 AAATGTTGTG TATTTTTAGA GCTTAACTTG CCTTCTCATA ATTATATATA GTATTGTCGA
     3901 AGCTATGAAA GCAGGAAAAG CTAACGGAGC TGAAGAATAT GCATCTGTGA CTGTCTTCTT
     3961 CTCGGATATC ACAAACTTTG TTGCACTTTC GGGGAAAAGT TCCACGAAAG ATATGCTGGC
     4021 CACATTAAAC AAACTTTGGG TTGAGTACGA CGTCATTTGC AAGCGTTGGG GTGTGTACAA
     4081 GGTCGAAACC ATTGGTGATG CCTTCCTTGG TGTTGTTGGT GCACCAGACC GTATCCCAGA
     4141 TCACGCAGAA CGGGCTGCAA ACTTTGCTAT TGACGTTATT CGTATGGTGC AAGATTTTCG
     4201 AACAGTTAAC GATGAAGAAA TTGTGACACG TATTGGTCTC AACTCTGGAC CAATCACTGC
     4261 GGGTATTTTA GGAGACAGCA ACCCACATTG GTGTATTGTC GGAGACGCTG TCAATACGGC
     4321 TTCACGGTGA GCCATCGTGT TGGTTTTGGT GACATTTTAT AACAATAACC ATAGTATGGA
     4381 GTCTACTTCC AAGCCAATGA GAATCCATAT CTCTGAAAAT ACCTACAAGC TCATCAATGG
     4441 AAAAGGTTTC AAGCTTGAAG GTCCAGACGT TATGAATATC AAGGGTAAGG GAACCATGAA
     4501 CACATACTGG ATCAATGGAC GCGGCTAAGA GACCAGCCAC GACATATATA CTCGCAATAT
     4561 TACTTTTTCG ACATTGCTTT CTTTCATTTA ATTTGGTTTG AATTTGATTG TTTCGCCACA
     4621 AAGGGGAAAA TCAAGAATAT CTCTTTTGAA AATCATGACT GACCTTCAAC GTGGGGCCTG
     4681 CGGAAACTGC ACCTGCTCCG TATACCAGGT TCAAACCGGG ACCAAGAGAT GTCGTGGCTG
     4741 TAACCATGGT ATGGTCTTCC ATGAAACGAT CGTCAAGACG GCCGCCAAAT CAGGAGGAAG
     4801 TAAGGGTCAT ATTCAACAAA GATATTGTTA CTCAGTAATA TTTCAGAAAC TGACTGGAAG
     4861 AGAAAGATTG AAGCCGCCAA GGCTGAAAAG GACCAGTCAG GAACTGTGTT TTATGTCTAT
     4921 CGCAACTACG CTGCCTGGAT GGTTGTGACG TTGTTTGGGT TTTACCAACT CGCCAATGGC
     4981 CACAAGGGAC CAACTTACGA AAGAGGGTTT GCTATCGAAG CCTATGCGTA TACGGCATGT
     5041 TGCTTCGGAA TTGCCGTGAT TTATTCCTTC ATTGCGTTCT TTAATGCTCA AAACAATGAA
     5101 AAAAGAGATT TGGGAAAGGT AAAAATTTCT TTCTTTCTTC TTTCCTTACA AAGATATTTA
     5161 CAGGTCCTTT GCGTGGTGAA CTTCATTTCG ATGGTTTCCT ACTTGTTGCA ATGGACTGGC
     5221 TACACTGTTT CTTACACGGA CGTGTATGGA CACCCCACCG ATCCAGCTCG TTTTTATGAA
     5281 TGGATTTCTA CCTGTCCTAT TTTGATTTAC ATGATTGCCG AAATCACTGA CAATCACCAT
     5341 CTCGCCGATA ATACTGCCAG CGCTGACTAC GTGCTTCTTG TCCTTGGTTA CAGTTCAACA
     5401 TTTTTGAGAC AGCCCTTCTC TGAATATGCT GCCATCTCTG CCGCCACATG TTTCTTCTTT
     5461 GTCGTGAAAG GATTTTCTTC CATGTTTGAT CGAGCAATTG AAGGAAAAAC TAATTGTAAG
     5521 CTCGATGCTG GTTCTCTCTG GAACGCAAAA TGGGTCACAA TCTTGGCCTG GGCTTCATTC
     5581 CCTCTCAGTT TCTTTACTCA AAGATCTGGA ATTGTTACAT ATGAAACTGG TGAAATGATG
     5641 TTTTGCGTCG CCGATATTTG GTCCAAAGTG TTCCTCACGT TTATTCTTGT AAACGCAACA
     5701 TTAGAGGAGT CTATGAATTC AAAAGCCAAG AAGATGGAAG CTGTTGCGCA TGAGATTGAA
     5761 AGCCAAATGG CTCAAGCTGA TAAGTTGTTG GAGAAGCTCA TGCCTGCAAG GTTTCGCCTC
     5821 CTATTTTTGA TTCAAGATTT TTTCATCCCA TCACTAAGAT TTTTTCATTG TCTAGCATTG
     5881 TCGAGGCCAT GAAAGCAGGA AAGGCGACTG GATCCGAAGA ATACTCCTCT GTGACTGTCT
     5941 TCTTCTCTGA CGTAACCAAC TTTCACGCAT TATCCAACAA GAATTCCACT AAAGAAATGT
     6001 TGGCAACCTT GAACAAGCTC TGGATTGAAT ACGACGTCAT TTGCAAACGC TGGGGTGTGT
     6061 ACAAAGTCGA GACAATTGGT GATGCCTTCC TTGGTGTTGT TGGTGCACCA GAACGTGTTC
     6121 CAGACCATGC TGAGAGAGCT GCTAACTTTG CCGTCGATGT CATTAGTATG GTTCAAGACT
     6181 TCCGAACTGA TAAAGGAGAA GAGCTTATTA CTCGAGTTGG GCTCAACTCT GGTCCAATCA
     6241 CGGCAGGTAT TTTGGGAGAC AGTAACCCAC ATTGGTGCAT CGTTGGAGAT GCCGTCAACA
     6301 CGGCTTCTCG GTGAGTTACA GATTATTTTG AGTAATATCA ATAACGAATA AGGATAGTAT
     6361 GGAGTCCACT TCGAAGCCAA TGAGAATCCA CATTTCTGAG AACACCTACA AACTCATTAA
     6421 AAACAAGGGA TTTAGGCTCG AAGGGCCGGA TGTTATGAAC ATTAAGGGAA AAGGAACCAT
     6481 GAACACATAC TGGATAAATG GCCGCTCGTA AACGACAGAA TATTTTTGCT CTACCTACTC
     6541 TTTATTCCTT CATAATGCTT CCATTCATTA TACACACTTC ATTATCCCGT TACTTGCTCG
     6601 CTTCCAAGTG TATCCCAACA ATTAGCTTCA AAAACGAGAT CATTTTGGTT TGGAATGGTT
     6661 CATAAAGGTG TTCATTTGCC AATTCGTTCC AGTTCCCATT GCTCAAGATG GCTTTCCGTT
     6721 GATGCAGACC ATTTAACCAT TCCAAGTATA CAGCTGTTGG AATCTTTGCC CGCAAGTCGG
     6781 CAGCATTGTC CCATAGATCC ACAGTCCAAA CTTGATCGAT GCTCTCACCC AACCCTCTCA
     6841 ATTCGAGAGC GGCCTGCACA TGAAAGTCTA ACAGAAGCTC AAGCCACTGT TGAGTGAATA
     6901 ACGGTACAAT CGCGGATGTG GCGGCGGTCG ACGCATCGAC AAACGCAACG AGGAGAGTGA
     6961 CGAGCGGCGC GGCAGAGGCT TCACTTCGCG ACGACAAGCC GAAGCGCGCA ACGAGTCGGC
     7021 GCAGCGCGGA TTGTCTCAGC ACGCGCACGT GCGTGTGGGG CAGACATATT GATTTCAGCG
     7081 GCGCCGCGGC TTCAAGCGCT TCAACCGCCG ATTGCAGCCG GCCATTCGCA GGCTGCTCGA
     7141 GCGAGAGCCG AAGGACGTCG CTGCTTTTGG CGTAAGCGAA AGCTACGTCT TCGGTACTTT
     7201 GTTTCTACCT GAGGGCCTGG ATGTGTGCTG TGCGAAGTCG CTGGTTACTT CCCAACGTGT
     7261 CCGAAACTGA GAGCATCAAT TCCAACAAAA TCTGTATTAT TTTATAAACA CGAAGAGAAG
     7321 AATCTAAATA TGACCTTCTC ATTTGTACGA AGCGTAAATT ACTTCGTTGT GGTAGTATGT
     7381 GTTCCAAGAA AGGTGATTAA CTATTTAATG ATAGAAAGAG CAATTATATG TCGAGCAAAG
     7441 CATCAATTTT CCATGCAATA AGCCCTTTCC ACGTTAGAGT GGAAACTATA TCCTGCATCG
     7501 ACTTTCGAGA GAACATTTTC CACCACAAGC TTCTCCAACG TCAATTCCAG CTTCAGGAAC
     7561 TCTTCTTCCG TCACAGCTGC TTTCTTTATC TCACAGTCGA CAGCTTTGAA TACGCGTTTC
     7621 GAAGTGGCAG CTCGAAGAAT GGATTCATAA ACGTATTGAT TGTGCGGATT GACCACCCTG
     7681 CCTATTCTTT TTTCCACGTC CTTCATTCGA TCAGCCCTCA CGTCTAGTTA GAAGATTGTG
     7741 AGATAAAGAA GTGGTAAGAA AATTAAACTA CGTTCAAACG GAGTTCCAGC GTTTAGTTCC
     7801 TCACAGACTA TAGAAAGCAG CAAGACACGT CCTCCAACCA AATCCCGAAC TTGATCGTGA
     7861 ATAGCTGGAT CGACCTTTCT CTTGTTCAAG AAATCCTTGA TCTGTGAATC ATCCAAGTCT
     7921 CCCACTCGAT ACAATTTGCC TCTACTAAAA GCACTACGAC CTTAAATGCA ATATCGTCAA
     7981 TAAAACGAGC CACTGTATGA GCATACGTAC TCTCAATATG AGTTTGAGTT GCCCCATCAG
     8041 CTGCAACGAA AACGGCAACG AAAAGGTTTT CGTCAATCCC TCCTTTCGCG CCACGTTGAA
     8101 GAATCTCCAG AACTTTCTCG GAATCTTTCG CAAGAAAATC GCTATTATCG ATTACAAGCA
     8161 CTGGCGTGAT TCCATAGGTT GAGCGGTACC ATGAAGCCAG CTCCTTGAAC TTCTCATACG
     8221 GGAGTTCCCA CCGTTCTGTT AAGTTTTAGA GCTCATAATA AAATCGGTAA ATACCTTTTC
     8281 GAAGGGGCGG GCCCGGTCCA TACACCAATC CATAGAACCA GTCTGATAAG TTGTTTGGCG
     8341 TGTGGAATTT GAATCCAATA GCATCCGCAA ATGCATCTCC AAAATTGCGA GTCTTTTCCG
     8401 GAACATCGAC GTAGATTACT CCGCCGCCGA CTTTAGAGCA GGCTGCTTTC ATCATTGTTG
     8461 ATTTGCCCGA GCCAGTCTCC CCAACAACAA CAAAGTAGTT GGCTGGCTTC TTTGAAGGAG
     8521 TCACCATTCT CTCGAGGGCG GCTTCCACTG AAGGTCGACG AACGAAATCG GAGACTTCGA
     8581 CGTTGACGGA CGGACAAGTT CCTCGCACAA GAATGTCTTT GAGCCTCTTT TCATCCAATT
     8641 CGTGGGAAGC AGTAGCATAG GCAGTTGATA GGCTCACAGA ACCAAGAACA AAGACAATGC
     8701 CGACCTTTGC AGCAGTCCAT CTGACTCTGA AGTAATGCGA TTTCACGAAA GGAAGAGTCT
     8761 GGCCAAAGAT ACGTCGGTAT TCGCATCGGG GCAGGGTAGT AGAAGAATAA AGTCGCGGTT
     8821 GCTGCTTGTG AATTAGGCGT GTGTGGCAGA GAGAGAGGGC TGCAGGCATT GGGATCTGCA
     8881 TTGGGATCTT GCTTGTTGGG CGAAACATTT GCTTTGTGGA TTTGTCATCA TCCAGAACAC
     8941 ATCAAATGAA GCAAAGTGAA AATTTATTGC TAATTCCCCT TCTTCGTTGC AACTAAAACC
     9001 ATATTTCGAG GACTTACAAC TGGGTCAAAC AAGGGGAAAA GCTCTAATTT TTGAAGGTTG
     9061 TATCTTTCAC GACGTTCGTG CAGAAACTGA AAGCGGTCTG CTAATAATAG AGATTCAAAC
     9121 ACATCCCCCA TCATTGATCG TAGTGTCCAA ACAATTGCAA TCCTCTGGGA GGTTATCTTG
     9181 AAACGTGTCT CGTATTCTCT CAGTTCAACC TCAGACACAC CTTCGTTTTC TAAATCAAGA
     9241 TACAATCGTG AACATGCAAG TTTCGCATAA GTAGCGAATC CTTGTCTAAA ACTGTCCTCC
     9301 TTCAGCCTCC CAATTATGAT GTCATGATCC GTGGATGACT TACTATTCCG ACGTGCTTTC
     9361 TCCATTAAAC CATGATCGTG GAGTACAAGC TGCAATAACG CTCGATAATG TAATCGGATG
     9421 CCATTGTCTA AGAACGTATT GCGTCCCTCC TCATTGTCCC ATCTGCACAC AGCTTGACAA
     9481 GCCAAATTTC TTGCCGAAAA TCCAAGTTGG AAGCGGGGTG ATTGCGATCT CATATAATTA
     9541 GAGAGCGGGA ATCCCTCGGT TTCGTGATAG AGCCCAATTT CGGGCCTTGA TTCTGAAATG
     9601 CGATTGTAAC AGCATCCAAC ACAGACCAGG GCACCTGCAT CACTTTCAAG AAAATGTTTC
     9661 ATGATTGCTG GCGTCAAATC TCCACATGCA TGAAGACCAC AGAGCAAAAA TCTACTATCG
     9721 GAAAGTATTG ATGGTTTGTG GTTAACACCT TCCACCGTTC CAGAAATAAA GAGAAGAGTG
     9781 ACATTGGGCA AAACATGGGC GGGCGCACAG TCGCAAGACC ATGACACCCT CCGGGGTATT
     9841 TTATTGGATA CACATAATAA ACATGATGTA ACAAAACCAG ATAGGAGTGG CGTAGGGTAG
     9901 GCGAAAAGGT GTAAGTGATT TCGAGGGACT CAGTCCGCTC ATACCTTAAA CACAGCGCGA
     9961 GTCAGTAAAG GAGCGGCTGA GGGTTGAGCA GAGGACCAAT GCGAACCTCT GAATGGATCA
    10021 AAGGGGTTAG ATGGGGGCCG AGGGGTGGAA AAGGGACTCA CGCGAAAAGG TGTAAGTGAT
    10081 TTCGAGGAAG AAAATCAACA CCAGTTCGCG TGCCGGAAAT CTGATGGCAG AAATTCCCCG
    10141 GTAGCCCCAG CGGCAGACAG CGAGTGGACC GATAAGGAGT GACCAGTAGG TTCGGGGAGT
    10201 GTGGCTTTCA CTACTTGCGT TAACCAACCT TTAGGATCTT CCCAAAGCTT CAATTAACAC
    10261 CTTCCACCAT TCCAGAAATA AAGAGAAGAG TGACATTGGG CAAAACATGG GCGGGCGCAC
    10321 AGTCGCAAGA CCATGACACC CAAACCAACG GGAAGCCCAA TAAGCTCAAA GAATTTTTGC
    10381 TAGGCCAGAG GCTAAGGCAG CTCTTCTAGC AAAGGGGATC CGGAGGTATA CCAGGTACGC
    10441 GTCTGAGCGC CAGCGGCCCA TTGCTTGAAT TTCGGCTGGG GAGTACCCAA GTAGTCCAGC
    10501 AGCTGTGGCT CCACCTATGC GGAAACTGTG GCCAGCGTAG AGAGAAGGGT CTTCGCCAAC
    10561 CGCCAATAGG AGGGTTCGTA CGGCTTTCAC CAAGTAGTCC TTGGAAAACG CGGCGGAGTT
    10621 ACTTCGTTGG AAGAGGGGTG CTTTCTTGGG GAGGGGGTGG TCCCGGAACA GTTTTTGGAG
    10681 TAGCAGAACT GGATCAGGAC CAGGGATGTT GGTCTTGCCA ATGACCACTG TCACGCCGAC
    10741 TCTGAAGGGG TCTGTCTTGG AGGATGGAAT GCGTAGCTCA ACCCAGGCAG GGTCATTGGC
    10801 GTTTGGGAAG AACGTAACAC AGTCCCTAGT GAGGTCAAAG TTGGTATCAA AAGAGTTGGT
    10861 GGTATATGTG AATTCTCCCG ACCGAAGAAG GGCAAAGAAC CCAACAGAGC AGGCAGTCGC
    10921 GACAACCAAG TCGTCAATGA TTGAGAGGTT GAGGACGCTA GCAAACTGAC ATAGTAGTTT
    10981 ATAGGTGATC GGAAGGCGTG GGCGGGTTTC TTTGATGCCA TGTACACGAG AGATACCCCT
    11041 ACAGACTGTC GACAGGATAT GGGCACCCAC GATTACGTTG GCAAAGCCCT CCTCCATGTG
    11101 CAACGAGTTC ACTGCTGACA GATAGTTCTT GATGGTTTTT GGCTGAACTG GTCGCTTTGC
    11161 CAGAGATACC GCCCAGGAGC AAAGAGTCAT TTCGGCAGCA GGCAGGATCT GACCTGGGCT
    11221 GTGGAAGAGA TGTTGCGCCT CGCAGAAGGC AAGGAACTGG CGTTGAGGGG AGCTATAGGT
    11281 CAGACGGGTA GAAAGGGCTT TGCTATGGTA GTAGTAGAAA GCCACGTCTG GCGGAAAGTG
    11341 CCTGTGGGAA GCCAACCAGG GGGCTGGGGG AGGTCCAAAG ACATCGGGGA CAGTTTTCTG
    11401 AAGGACACCT GGTCATAACG GGAAATAGCG TCAGCAACAG TATTCTCATG GGTGGAAAGC
    11461 CATGAGGCTT TGTAAAGGAA GTTGTGAGAG CAAGAGAGGT AGGTTAGGAG GCGGATTAGG
    11521 TGGAGGCAGG GCTTCGAGCG ACAGGTGCTT CCATTCAGCC AATCAGACAC ATTCTCGTTG
    11581 TCAACCTTGA AGTCAATCCG ACTGCCCCTC CACAGCGGGC CAAATGTTGC CGCGGCAACC
    11641 ACTATGGCAA AGAGTTCCTT CCACTGAATG GTTTCACTCG CCGGGTTGGA AGACAACTGG
    11701 TGGGAGGGGT CCAGCGAATC GTCCCATCGA CCTTGTATCC ACTTGCTGCC AAAGGATGCT
    11761 CCCCAACCAA TGGATCCAGA GGCGTCAGTG AAGAGTTGGA TGTCTGAAGA GGAAACCCAA
    11821 TCGTCCCAGT CAAACATGGA GGAACCATTC CAAAGGGGCA GGTAAGTAGC CCACCAAGCA
    11881 AGATCTTCTT GCAGATCAGA GTTCAATGTG ACGTAATGTC CCAGACGCTT GACTGTCATG
    11941 GAGGCGTCAA TAAATCGCCG TAGGAATGGG CGGGCCTTGG GGAGGACTTT TGTTGCAAAC
    12001 TGGAGAAGGC CAATGACCCT CAATAGTTGA CGAAGCGTAC AAGTGCGCTT TCCCTGCAGG
    12061 CTCTGAATTT CCTTTACCAT TTGGGCAAGC TTCAGGGGGG GCACTGAGGC TGTCATAGCG
    12121 ACAGAATCAA GTTGGATACC AACAAATGGT AGAGATGTTG ATGGGCCTTC CGTCTTCTCA
    12181 GGGTTGACAG AGAAACCCAA GTACTCACAG ACTGCAATGA ACACCTCCAA ATCTTTTGGA
    12241 GGTTCGTCAG GGTGCTCGAC CATCAGGAAG TCGTCCACAT AGTGCAACAG CCAAGAGCAA
    12301 CCGACTAAGA GGGCCATCCA ATGAAGTAGC TCCGCGAAAA TATTGTAGAG GAAGGGGCTT
    12361 GAGCGAAGAC CAAATGGGAG AAAAATATCG TAATAGAATA AGCCCAGCCA GGCAAAACCG
    12421 AGTAATTCCC AGTCCTCGCA GCGAACAAGG ATATGCCGGA ACGCGGCGTC CAAGTCGGAC
    12481 TTTGAGAGAC GGGCCCCTCG TCCGACCTGG CGAATGCGGG AGATGGCCTC GTCAAGTGTT
    12541 GCGTAAGAAA GAGAGACATC CTTCTGGGAG ATACCGCTGT TAACCGACCT CCCTGATTCG
    12601 TCATGTGGCC AAGAGAGGTC ATGGATACGC CTTCGCCCCC ACTAGACTTG GGGTGGGTGC
    12661 CAAGTGGAGA CGAGCGAAAG TTACTGAAAG GGGCAGTCTT AAAGGGTCCA CGAGTGCGAC
    12721 CCGTTAGCAC CTCTGCCGAG AGATTCTTCT CAATGGCTAG AGGATGTTCT GTAGCGGTTG
    12781 AGTTGTTGGG GCCAGTGAGG GGAATCCTAG GGCCATAATG TCCAAGGTTC ACACCATACT
    12841 GTATGGCACC AATCACTTGG TCCACTAATA TGCGATCTGG ATAGGTTGCT AGTCCGACCT
    12901 TCCAGGCATC CATATTGAGA GGAGACGTGT GGGGCTGATG GAGCGGGGAA TGCTCGTTCA
    12961 ACCATTGTTT TGACGGAGGG CCAGTGAACA GAGGGAAAGA AAGAGTAGTA TTTGGACGAA
    13021 GAGGAGGGGT TTTATTTGGG ATAAAAACCG GAGCTTCCAC CCTCAACGTA GAACCACTCG
    13081 ATACTATCAG AGGCGCCTCC TGCCTGTCCT AGGCCTGGGC GGGTAGCTTA CAAGTGTTAC
    13141 CCTTGTGGGC TGCATCCTTT CCTTGACATG GAGGCCTGTT GCACACATGT CTGAAGGGGC
    13201 ATGGTTTTGA AAGACAGTCA AGACCCGCAT TCCAATTTCG GCAGACTCCA GAAACTGTTG
    13261 GTGCTGGCTT CTTCTGAATG TGAGGCTGGT GCGAGACCAC CGAACGTCCA GAGACATGGA
    13321 GGTTGAACAG CCTAGGCTCT TCTGGGAAAT CATAGTCGTG ATCTGCCAGT AGCTTCATCA
    13381 TGACAGCCAC GGCGTAGTTC CTGACGGCCG GGAAGGAGAA GTCGGTGGGT GACCCCTCCC
    13441 CCACCCAGAT TCGAAGAGTG TCAATGAAAT CAGAGTACCT CTCGTACCGC TCGAAGGGCA
    13501 TGCTTGCACC GTGATTGTGG TGGTGGAGGT GACATAAAAT CCGCCAGAAG TAGTCCCAAC
    13561 AACGCAAAAG ATAGTTGAAG GAGGGGAAGG AAGCTGAGCT GGAGGAGGAG TCAACGGCGG
    13621 AATAAGTGCC GTCTGCTGCG TTAAAAACAT AGTTCTTGGT GGGCACAGAG GTAGTCTTGT
    13681 CTTTTCCAAG TTTTGCAATT GTGCTCGCGT CTGCCTTGCC GTTGCAGATG GAGGAGATGA
    13741 GGGAGGGGGA AATTGTGGGG AAGCTAAGGG CTATGGTTTT ACCTGCAGGG TGGGAGTCAT
    13801 CGTCTCTTCT AGCAGGTGTC TTCTCAGGTG ACAAGGCCTT GATCAAAAAG GCAAGAGTGG
    13861 CCATGTCGAG GCCTGGAATG GCTGGGGTTG GAGCTGCTGG CAGAGCCTGA AGGGCCTGGA
    13921 GCGCTGCAAC TTGTTGAGTG AGCTGGGCAA TCGTGGCAGA CTGGTCCAAA GGATTCGATG
    13981 GAATCGTAGA GACTGGCGGT GGTGGGGGGT TGACTGGCTT CTGTGTAGTC TGTTGGACTT
    14041 GAATGGCCGC CATTTGCTGG GCAAGAAGAG CGATGGCGGT GGCTTGGTCA GGAGGCTGGT
    14101 TTGATGCCGG TGGTTGAGTC AGTTGGGAGG CAGATGAAGT GCGGTAGAAA TGGTCGAGAA
    14161 GGTTGAGGGT AAGGATCTTC TTGTCGGCAC GCCCATGGGT GTTTGCATAG TCTTGTGCGG
    14221 CAGCGATTGC TTCCTTGTCT CCAAACGACG GACACAGTTT TGGGGCTGAG CAGAGGTCGT
    14281 GAGGGGGAGC ACTGGAGACG TCAGGGTGGG AGACGCAGAT ACGACAAGCA AGGTAGTCCG
    14341 GAGTCCCGCT TGTTGTTAGT GGGGCCGGAC CTGAGCCGAG ATTGGCAAGG ACTGAGGCCT
    14401 TGGCGGGCGG GGAGTGCGAT AGCATTCGAT AATAACCTTA AACACAGCGC GAGTCAGTAA
    14461 AGGAGCGGCT GAGGGTTGAG CAGAGGACCA ATGCGAACCT TAAACACAGC GCGAGTCAGT
    14521 AAAGGAGCGG CTGAGGGTTG AGCAGAGGAC CAATGCGAAC CTGCGAAAAG GTGTAAGTGA
    14581 TTTCGAGGGA CTCAGTCCGC TCATACCTTA AACACAGTGC GAGTCAGTAA AGGAGCGGCT
    14641 GAGGGTTGAG CAGAGGACCA ATGCGAACCT CTGAATGGAT CAAAGGGGTT AGATGGGGGC
    14701 CGAGGGGTGG AAAAGGGACT CACGCGAAAA GGTGTAAGTG ATTTCGAGGA AGAAAATCAA
    14761 CACCAGTTCG CGTGCCGGAA ATCTGATGGC AGAAATTCCC CGGTAGCCCC AGCGGCAGAC
    14821 AGCGAGTGGA CCGATAAGGA GTGACCAGTA GGTTCGGGGA GTGTGGCTTT CACTACTTGC
    14881 GTTAACCAAC CTTTAGGATC TTCCCAAAGC TTCAAGTTTG GGGTGCTTGT CCAACGGCCC
    14941 CAACCACTTC CTCCACCAAT GAGGAAAACT TTTCATTCGC TTGAACTCGG CGATTAATAT
    15001 GATAAATCTC CCCTTGTGGT GAGGTATTCT TGTAAAGCTG TTTGTTCGCA AGTTCAATCC
    15061 TTCGTTTCGC TCCACATGTC TGAATCTCAT CATCATCTAC ACCCATAACA ATTTTATCGT
    15121 ATTGATATGC TAGTGAAATA TCAAGGTATC CCTGCCCTGC CCCAATATCT AGCACGTGGT
    15181 CAATCTGTTC CGATTCCGTA ACTGAATTAA TCAAAGAAGA CAGATATGCA ACTTCATGTT
    15241 GCTTTTTAGG ACTCATTCCG TTCTCTGGAT TTCACGATTA GATACCTTTT AAGCCGCTGA
    15301 ATAGAGTATT GATGGAAACT CACTCAAGAC TGCAGGCAGT GGCTTTATAG GAAGGTTTTT
    15361 GGCTTTGTCA TCAGGAATTC GGCATAACGA CAGTTCTTGT GCTAGTCTTA TAAAGGCTTT
    15421 TAGAGATTCG GGCCATTCGG GTTTCACTGC ACAAGGACAG ATGAGTGCTC CCTTTTGCAA
    15481 GACAGTACAG TACCGATGCC CTTTGATGCC AGCATAATCA AGTCATCTGT AGTAGCGGTC
    15541 TGTTCAAGTG ATGTCCATTC GGCGGGGAAC GCTGAATGCC AGTAATCTTC GATATAGAAG
    15601 TCGACAGCAT GATGCAAGTA CAGAAAGTCA TACTGTCTTA TCAAACGGCA TAATGTAACA
    15661 ATATAGCTAG TAACTGATGT TTCACCGTGG GGCAATTTCA TGTCGGAGGC TGGCGGAAAC
    15721 CTTCTAGAAG GGTGATAAAG AAGGAAAAAC CCATGTCAAC TACTTCAGGA CCAAACCCGC
    15781 CGGAGTCTTC TGAGTCAACA GACGAACTAT ATCTGGAAAG ATACCGCGTG ACAAAGGTCC
    15841 TCGGAGAAGG AAGCTATGGA CGCGTAAAAC TAGCAGTGGA TCTTGAAAAC AACCGAAAGG
    15901 TACACAAAGA CTCTCCATTG TCCCGCACCC CACTTCAGTT GTACCTATCT GTTTAACAAT
    15961 CTTTGCACAT CAGGTTGCGC TAAAAATCAT AAACAAAACA AGCATTAAGA AACCCGAACA
    16021 TGTTACTCGA ATCAAACGAG AAGTTAGGAT TCTGAGGCTT TTAAATCATC CAAACATTGT
    16081 GAAGCTTCAT GATGTCGCGG TATGAAGCGT ACCTGCTTTT CAAGCTCTAA AACTAATGTG
    16141 AGGGATAGGA AACGGATAAA GAGATTATCT TGTCCATGGA ATATATTGAA GGGGGTGAAC
    16201 TGTTTGACTT TATTGTCGCG AACCCCCGAT TGAATGAGAA AATCGCGAGA AGAATCTTTA
    16261 GGCAGATCAT TTCTGCAGTA GATTATTGCC ACCAAAGCTC CGTTATACAT CGAGGTACAT
    16321 TTGGCTTTTT TTGCATTTGT GACTAATCCA GTTTTAGACT TGAAGCCGGA AAACCTTCTT
    16381 CTAGACAACG ACAAGAACAT TAAAATCATT GATTTTGGAT TCGTAAACTT GTATGATCCT
    16441 GAAGACGTTT TGAAGACGTT TTGTGGCTCT CCGTTTTATG CATCTCCTGG CAAGAATTTT
    16501 TCAATTTAGT TGCCTAAACT AATTTATGAG TAGAGATGAT CCTCGGGAAA AAGTATATAG
    16561 GTCCGGAAAT CGATATTTGG AGCATGGGTG TCATTCTGTT TGCGCTATTA GCTGGGAAGC
    16621 TGCCATTTCG AGATTCCAAC GTGAAAGAAT TATACAGGAA GATCACATCA TCTTCATTCG
    16681 ACCTTCCATC TTGTATTGGC AAAGGTTTGA GCTTGTTTTA ACATTTTGGT TCTGATAGTT
    16741 AACTTTTACC AAAGAGAGTG GCGACCTGAT CAAAATAATG CTCAAAGCCA ACCCCATGGA
    16801 GCGAGCAACC TTGGAACAAG TTCGGCAGCA TGAATGGATT AATATCGGCT ATGATAAACC
    16861 CCCTGACTCA TTTGTTCCAC CACGACCACC AGCAACAGAA CCATTAAGTA AAACCACACT
    16921 GAATACCATG CGGCTGTATG GTTTCGACGA TGATACTGTG AAAAAAGCTA TTTTAAGCTC
    16981 AACGACACAT CCTGCGTTCC TCTTGTACTC ATTAATCAAA GAACATGACG CTGCTGAAGC
    17041 TGTTCTTGCC GCTCAAAAAG CTGCCAGCAA ACAACTGGAA CCTCCAGAAT CTCAAGCAAA
    17101 TTCGAATTCA TTAACTGTTC CGGGTCGCCA CAACAGTGTC CGGCGAAGAA AATCTATTGC
    17161 CGCCATTGGA TCAAACGCCC CTTCCCCAGC CATAAACCAT CAATCTACCC TGGGCGTTGG
    17221 TTTGAAAACT GACGGAGCCA GATCTGAAGG TGGAAGCTTT GAAACTATGA AGCCTGATAC
    17281 GATGGCGAAG CCGTCACTGA AACCTACGGT GGTTACGACA GGTGTCAGCG CAGAAACATT
    17341 GGGCGCAAAA GTTGCAGCAA GTCGAACAAG AAAGTCCACA TCCAATGCAC CAACGACAGT
    17401 GATGCTAAAA AATAGTTTGG ATACGAGAGT GACGGAACCA GTTCCAATCG TGTCACCTGT
    17461 TTTGCAGTTA CCTGGATTAG ATGATCCTAA ATCACCAGAA GGCATCGATT CAGGAAAACA
    17521 GTTGAATTTA CCTTTGGGAG AGCCAAAGAA GAGGCAGCGA TCTTTTTCGT TCCGATACCC
    17581 ATCCAAAGCT GAGAAGGATA AACTTACAAG TTCGACGGTG GATGAAATGA AGCTCTCCAA
    17641 CCAGAAGATT ATTTCACCGC CAGGCTCTCT GGTAATTGAT CAAACTATTT CCCTCACAGC
    17701 ACATGATGCA AGAGATGTTA CTTCCCCCAG CGGTACTCTT AAACCCAGTG CAACTCCTCA
    17761 ACGCAGACTC AGTATCACTT CTAAAATTGG AAACGCTCTA AGTAAAATCA TCAATATTCC
    17821 AAGGTCCCGA CGTGGTTCGA CCTCTCCGGA GGGATCTATG CTCTTGAGTG TTCCACGAGT
    17881 GTCGAAAAAT ATGTATGGAG TGGATACTAC AAGCAGCAAG AAGCCAGAAG AAATTATGAA
    17941 AGAACTGAAT CGTGTTTTTG AACTGAATGG CATCACTCCG ACATGGACTG GTTTCAAAGT
    18001 GAATTGCGTG GCACCAAATG TTGTTTTCGA CATTGAAATC TGCAGCATTC GAAAGACGGC
    18061 TATGCATGGC TTGGAGTTGC GCAGGAAAAA AGGCTCAGTC TGGACTTATC AGTCTGTGTG
    18121 TGGTTCTGTG ATTTCACAAC TGAAACTTTA GTTCACTTTT CCTTACGGGA CCTCTTTCGC
    18181 TTGTTATTAG TAAATGATTT CTAGATAATA TTAATGGCAA TCTCTGGACG ATGTTTTCGA
    18241 TAGAGGGCCT GGTTTGTCTT TCTTGCAGAA ACTGACAATT CACGAACTAG TTCACTTCAC
    18301 TCACAACTTT CGAAAGAATT CAAAGTCTTG GGGCTCTCTG CTTGTTTGGA TCAACGTCGC
    18361 TTCATCTGAC GGCAGAAAAC CTTTGCTGTA ATAGCTCATA GATAGATCAA CAGGTACCAT
    18421 ATTTGACAGT TCACAATCGT GTGCAGTTAG TGGCCAACAC TGAAAGTGAT CATCGCTATT
    18481 TCATCAAAAT TACTCAAGTA CTTTCGAATT ATCTACGAAT CTGAACTTGA CGCGGGATAG
    18541 AAGCCAATGA ATACAAAACA ACCATCAACC TCATCTAATA ACTATGGATC ACAACTTTTA
    18601 ACTTCTGGGT CTCATCCAGG AAGTTCTCGT TCAAATTCTA CGATGTCTTA TCAGCCGCAG
    18661 AATGTACAGT TTGATCACTA CTATGGTCGC GGGTCCAAAC GGCTGTCTGA ATCTCAAAAT
    18721 CTGTACAGCC ATCCAACAGA ATTAATTGAA ACCCATCTAT TGGCACCATA TCAACAACCG
    18781 ACTTTGGTCT CCTCTATGCA GCAGCAACAT TATTTTCCCT CAACACCAAC CTCATATGTC
    18841 CATGGAACCC AGTCTGTTGC TTCAAAAACG CGACCTTCGA TTCCTAATTT ATCGCACTCG
    18901 TGGTTTCCAC CAAACCAGTC AGATATACTA GGACCATCCT ATTCTCAGTC GCAATCCACC
    18961 ACAAAACCTA ATTATACTTC AATTCAAATG CAACCAGTTC TTGATCCAAT GACATCTGCT
    19021 GTCGCTGGAT CAAAGACCCT TTTGGGGCAG TCTCAAGGTA TGCCCGTGAA TTCTCATCAA
    19081 AAAATTCAAC GAGAGAATGT ATTGGGGCGA TGGCCAAGTG ATAAAACCTT AGTTTCTGGA
    19141 GATATGACTG GCGGTGGACT GGCAATGAGT CAAGGACAAC ATAATGCAGC CTACCACAGT
    19201 AATACTTTAA CTAACGTCGG TGCCAATTAC TTCAAACAAC ATCATCCGCA AACATATCAG
    19261 CAACAACAAC AACAGCTGTT ACTTCAACAC ATTGCACAGA CGAAATTAAT ACACCAACAT
    19321 CAGCAACAAC ACCAAAACCA ACATCAACAA TTACCATTGG ATTCAGAGTA TTCTATAGGG
    19381 AATAGTTCTT CACACTCAAT AACGAATCCA TATAATTATC CCTCCCAAGC AACTTACCAA
    19441 AATATGGAAA GAAATATACT GGAAGGCCAG CAATGGCAGC AATATGATAT GAACTCCAAA
    19501 TTCAACAATT CAGCTCAGCA ACACTATTTA AACCTACAAC ATCAAGTCCG CCACCAATTA
    19561 CAAACGCCGT CATCTCAGCA ATACTCATTA AATGCTCAGC AAAAATCAAA TACTCAACTA
    19621 TTTCACCAAC ATCAAACTCG AAGTTTCTCA CAACCACCAA ACTATTCAGA CGTCAACTTA
    19681 TTTCAGCAAT CAGATATTCT GCAACAAATT CAAAATCAGG GACAATACGA TCCTACTTAT
    19741 TCTGATATCC TAGATGGCGG ATGCAATGAT CATATCCTGT ATTCCACATC AAGCCACGTC
    19801 CCTCACCGCA CCTCCTCCTT ATCTTACTCA AACCTCTATG GAAGTCTAGA TCAACAAACT
    19861 TTACCCAAAC CGCTTTCTCA TACACTCTAC TCGGCACGGG ATGTACAAGA TGCGGAACTA
    19921 CAAGCAAACG AGACACTTTC TCATTCGTCG GCTTTGAAAC TCGCTCAGGC CCCGGATTTG
    19981 CCGCCAACTC TGCCCGAGTT TAGTAAATTT ATACACCATA TGCTGGTTGT CATATTGAAA
    20041 AAAGTTCCAG CGGGGGATGC AAGCTTAAAG CGATTGGATA CTGAGCTATC ATTGTATATA
    20101 GAAAATGTTC TGCAGACTAC TGAAGTTGTA GGTTTTATGA TATTCGAGTT TGATTTGAAT
    20161 GTACTGAATT TATGGCGATA GACGCGAACA ACAGCTCTTT TGGCTCTGAA ATACGTGTAT
    20221 ATGCTGTCGT TAAGGCCTGG ATTTCGGTTT GAACCAGGAA CTGAAAAAAA TGTTATTATA
    20281 TTTGGATTGA TGCTTTCGAA CAAGATTCTG GATGATCAGT TGGGTGTTTT GCTTTCACTT
    20341 TCAAGTAAAC AAACCTGATA CGTGCTATTA GTACGTTCAC AAATCGAACT TGGTCTGATG
    20401 TCTCTAAATT ATCACTAGAG GACTTGAATA GATATGAGGT TAGTTAAGAG GAACCACCAC
    20461 TCACATACTA ATTTACTCTT TAGATTCATT TTCTGAACCT TCTCAATCAC AATAACTTTA
    20521 TTGTGCCTCG AGATGAGTTT TCAAGTTGGG TTATTGCACT CCAGAAATAT TGGACTCAAC
    20581 AAAAGGGAAT ACCAATACCA ACACCTCCAA ATTACATAAT GAATACACAT ATCAACTCTT
    20641 CGTCAGCTTC TATGGCCTCA TATACAACAA ATAGCTATCC ATTTGCTCGA CGTCACTTCT
    20701 CGACGACCGA GACCGTTACT GATCCAACAA AGGCTATGCC GCCCCCACCA CGTTACAATA
    20761 GTGCATCGTC TGCAAGGACG GGCTCCCTCG CTGCTGCCTC GGCAGCTGAA GCATTTGATA
    20821 TGATGCGAAC AGCTCCCCAA CACAATATGC ATACACTACC ACGAGATCCC AACGTACAAA
    20881 ACAACAACTC TACCTCATCA AATAATCAGC AACAGAACTT ACTCTTTACT TTGAATCAAA
    20941 TGAAGTATCC TGACACTCAT CAACGAAAGT CTTCAAACAC AATGGACTTC CAACTCAATC
    21001 ACCATCACCA ACGGTCCTCA TCAACACTGC CGAATACAGT CGAGCAGCCG CATCTCCAAA
    21061 ACAATCCCCA ATATCACCGA CCACAGCAGA CACAATCTTT ACCTTTGTTG AACTTTCCTG
    21121 TCACGGATGA CACAGACGCA GTCTCAGACG CGACAATTAC AGCCCTCTCA ACACCATACC
    21181 AGGAAGATCG ATCTGATATC CTGGGTGGAG GAATGATGGC ACGCAGTGGG TTGGAAGCTA
    21241 CAAGCTCTGA TCATTCAAGT TCGTGTTTGG GGTGTTTGGA ATGTCTGCGA GGGATGCAGA
    21301 ATACACTTTA TCAAGGAAAT ATGCTATATT CGGGTCAAGC AGTGGGGGTT TCATATTATC
    21361 AGGGATCGCA GCCGCATGGG GTCGGATGGG AGACCTGATG TTACTTTCTT ATTTTCTATT
    21421 GGCTGCACGC TTTTTCCTCT ATTCGGATTG ATACAAAGTA AATTGGTTTG CTTTCAGATT
    21481 GAAGGTCTCA TTTTGTTTTT TTCTGGAAGG AACTCCACAA CATCCAAAAT GTCTGGGAAA
    21541 GGATCAAGTG CGAAGGGGAA GGCCGGACAG GCTAAGCAAC GGCAAAAGTA TCAAAACTCT
    21601 TTTGCATACA AGAGTGACAA GTATGCAACT CATATGAGGG ACATTACGGC TCTTCCTGTT
    21661 CAGGGACTGT GCAAACGATG TGTGGATATC ATTGATTGGA GGTTAGCACC TCCCTCCTCG
    21721 CCTTCGATCT TGAGTAGAGG GTATTGATTG ACTGTTTCAG AAAGCGGATG GGACAGTACA
    21781 AGCCGTTGAC GGTGCCCAAA AAGTGGTAAG ACTGCTTCAA GTGATTGAAT CATGAAATAG
    21841 GTACTCACTT CCTGGTTAGT GTTTCTTGTT CCCAAAAGAC TGTGAAAGAA GCATACCATA
    21901 TTCTGTGTAA TCCCTGTGCT CAAAAGAAGA ATGTGTGTGC CAAGTGCCAA CTTGCTGAAG
    21961 AGATTCTTCC ATCGTGAGTA TGAGCATCGG GATTCCTGCA ATCAGAATAT GTTAACCTTT
    22021 CATCTATCTA GTTCTGCTGC TAAAACGCCC GCTGAGTTAC TCTTGGAGAA GCAGAATGAG
    22081 GAACGCTTGT TGTCTTTGAT GACTGAACGT CAGCGCCGTA GTTACCAGCG CAAACTTGAG
    22141 CGCGGAGAGG ATGATGCAGC TCAACGAATT GCGGACCGTG TCAAGAGCTC ATTGCGGGAT
    22201 GATGACGATG ACTTTGACTT TGGATTCAGT GACGATGAGG GCATGGGCGA TGACCTCGGG
    22261 GAAGATGATG ACGAAGACGA TGAAGACTTT GAGGATGATG AATAAATGAG AATTTAAGTT
    22321 TGTTTTCTTT TTGTTTGTCT TTTGAAATGT TTGGAATCAA GACAGGACAC TGTTGGCGAC
    22381 AGGTCCGACC ATCGCAGCTT TCAAGGCACG CCACCACCGC CACTACCGCC AGTGTCAGTG
    22441 CCAGCACAGC AGCAACAGAG AATGCGCAAA GTCTAAGGAT CGGCCCAAGC GCCGGAACCA
    22501 GACCTCAAAC TCAAACAACA ACGAACCTCC AAAAAGTCCT CCACAGCAAC GCCAAAGTCA
    22561 GCACCATCGT CGCCGCGGTT GAATCCGCAA CGTTGTCCGA ACTGCGGCGC CTCAAATCGG
    22621 ACGACTGGGC CCGTCTCGCC GCCGCAGTTG CCGCCTCGCC TACGTCAACT CCGGCGCACG
    22681 ATGCGGGCCG ACTTAGGCGG CTTGTGGACA CTTTCAAACT CAGAAACATC ACGTGCAAAG
    22741 ATTACTCAAT CATTCTGGCT TTCGCAAAAT CTGCTGTTGC TGCAAACTTG GTCAGTTCTA
    22801 CAAATGATCT CATCACTCTC CTCAACGATG TTGCTCGGGT ATCTCCTTCG CCCTTATACT
    22861 TTCATCAATT CTACTTGGAA TTAGCCAACT CGTTGTGCCG AAAAAACCAG CCTTTCTTAG
    22921 GTGAGGGTAT TGATGTCAAC ATACACCGGC TAATACACTT TTTAGCTTGG GACGCGGTGA
    22981 ATATTGGATC GAAGGAAATG AAAGCAATGA ATACCGCTCG AAATAATCCA GTGGTACTTC
    23041 CTGCACGGAT TGTAAGCAAT GTCGCACGGG AAATCTTAAG TTGTCTTTCC TTTGTTGGTT
    23101 ATGGGCATCA ATCCAATTGT GCAAAAGGTC GGTCCGTCAT CAAAGAACTG ATTCAGATGC
    23161 ATGAAGAAGA TGGCCAATTC ATCGGCGACT TTCCTTATAT CGTGCTGGCA AAGTTGTCGT
    23221 CAAGTACAGA CGCAAAGGAT GCCTTTATTG TATCTGCTAA CGCTCGGTAT ACGTCTGATG
    23281 CTGTCACTGA ATTCTTGGAA TACGCTTGTG TCGAGAAAAA GTGGGAGCCT ACATCGGAAG
    23341 CTTACAATCA CCTTGTTTTC CATGCACTCC GAGCTTCTAA TGTCAAACTT GCATCGGATT
    23401 TGCTCGAAAA ATCAAAATAC CAGCTTGATT TTCATGTTTG TCGTCGAATT TTGCGTGAAC
    23461 TTGGGAAGTT GGGACAGATG GAGTTGGCTG AAAAGTGCTA CCAAGCCAGC ATCCAATTCG
    23521 ATTCAGCACC CTCATCCGAC GAGTTAAATA AGCACATTGA ATTAATTGTA GAAGAGGATG
    23581 CAAAATCTCT TGATCTACAA CAAGAATTGG TCCAAGCATG GACAGTTCAG GAAGCTAATC
    23641 CGCAAAGTAT CAAAGCCGTC GATAATTTTA TGGAACGTTT TTCTACCGAT ATACCTGTTT
    23701 GGACGATCTC TACTCTTTAT TGTGTTGCTT CGTTCTACGT TCGCGCTGCA TTGCCTATTC
    23761 CTGCGTTGAA ATACTTCAAC ATCCTTAAGC AATCCGCAAA AGCCATGAAT TTATCTCAGG
    23821 AGGCCACATC CGAAGAGACT TCTCCATTTG TACGTATTGA AGCGATGTTT AATCAACTGC
    23881 TGTATGCGTT TGCAAAATCG GGGGATTTTA AAGCCATAAT GGAACTGTAT GATGACAAAA
    23941 TTGTAAATGG ACGGAGTCTG CAAATTAACG TTGAGACTTG CACGGTCCTT GTCTCTACAT
    24001 TTGGTGTGAC ATATCCAGAA GCGGCAGCCC GTTTCCTTGA TGACTATGAA TCGACAGGAC
    24061 GCACTGCAGA CGTTATTCTA TATACATCCT TAATCAGCTG CCATATTCGT GGAAACAGAC
    24121 TTCCACAATC CATTCAGCTT TTTCAACGCA TGAAGTCTAA GGGCGTTTCT CCAAACGTCA
    24181 ATACATTTAA TGCAGTTGTA CAAGGTCTAT GTGTATCTGG AAAAATCGAA TCCGCAATGG
    24241 AGTTTGTTAA AACGATGGAT AAGGCCAAAG TAGCTCCAGA CACAGCCACG TTCAACACAT
    24301 TACTCACAGC GGTTTTAAAA CGAAGTCGAT GGAGCGATGC GGATATGCTC GTCCGACAAA
    24361 TGGAAGACCG CGGATTAAAT TGGGATCGAA CGACATTCAA CATCTGGATT AACGCACACA
    24421 TCCGCCGTGA AGGTGGAAAC GTGGAAGAAG CCGAACGTCT CTTTGAGCAA ATGCAGCGGG
    24481 CGCCTTACTT TTTCAGGCCT AGCCATAGTA CATACGACGC GCACTTGTAC CACCACTTGT
    24541 TCAGGAAGGA TTGGACCTCT GCAGAGCTTC TAGTTCGTGA CATGTACCCG CTTGTGCAAG
    24601 GTCCAAGTCA AGTCCGTGTC ACGCAGGAAA ACGCTGCTGC TGTGTGGAAG TCATATCGAA
    24661 TCTTAATCAG TGCACTTGCC GCTGCTGGAG AACGTGACCG TGCCGAAGTT CACTATCGGA
    24721 CGTTGGTGGA TTCCATGTGG GGAACGTATT CAGCGCAAGT TAAGGCGAAT CTTGCGTCCA
    24781 TCCGTATCGC CCTTGTCAAA GCCGCGGCTA AAGACGGGGA TTTGGAGTAT TGCCGTGATA
    24841 TGATGAATGA CTTTATTGCG ACGGAAGGGG TGGCAAATGA TTCCCTCAAT GCCGTTATGA
    24901 TTACTGCGTT TTCTTTGGCA GGTGACTTTC GAGGTGCTGT TGAGTGGGCG AACCAAATTA
    24961 TTCCTGGAGC TGGAACTGGA ACTACGACTT TAGCCAAGAT TAAAGGAATA TCTACACATG
    25021 GACGAAGCTC CAGGAAAGAC GCTGCCAGCG GGAATGAAAA TTGGAATGAC CTTGGTTTTG
    25081 GACGGGGTTC TTCTTATGCA CTTATGCTTA CCTATGCCAG AGCAGGAGAC TTGGAGGGTG
    25141 TCCTTGCTAT TCATAAGCAG ATGCTCAATT TAGAGTCTTG GGGATTCTCA AACTACAAAG
    25201 AATTTAAGAA ACCTGGTCAA GCCTATTCTA TTAACGAGGC GAATGTCCTC CTGAATTGCT
    25261 GTACTCTCTT GAAGAATGGA ACAAAAGCCC TTGAAATTTG GAAATCAATG TGGAGATATC
    25321 AAGAAATCAA ACGAAATGAA CGAACGAGAG CAACTCCGCG AGGACCATCT TCCATGTCTT
    25381 CTCAAGGATT GGTTGAAATA TTCGGAGTTG ATCGTATTAC AGTTTCGTTG ATTATTGATT
    25441 CACTGTCATT CAGCAAAATG CCAAAGGAAC TGGATGCAAT CTGGAAAACA GTGAAAGAAG
    25501 TTTTCCCACT TGACTTGAAT AACTATATCT CGTATTCGGA GTCTTTAGCT CGGCGCGGCG
    25561 ACCTTCGTGG TTGTCTCACA TTCCTTGAAA GGGAAATAAT TGATGGAAAC CACAAGTTGA
    25621 AATTGGAACC CAAGATATTT TGGTCTGTAT GCAAGTTGCT CAACCGAGAG AAGGATTCCC
    25681 AATACATCGA AGGGTGGTGG GAATTGATGA GGAGGAGATG CCCCGAGTTT GAGCAGGAAG
    25741 TGATAAAGAA AACTCAGTAT AAATTAAAAT AAAAGCTCTT TTAGTGGGGA ACACACAGAA
    25801 GAATGTTGAA GAGACCAAAA ATGGGGAGGT CAATATTGCA TCTCATCATC ACTGCCAGAA
    25861 CTAGAACCGC TGCTTGATCC TGACCCAGAA TCAGATCCCG AACTTGAGTC CGAATCCGAT
    25921 CCAGAGCTTG ATGATCCAGA TGACGAGGAG TCAGACGACG AGTCATTTAA TCCCATATCG
    25981 TCATCCCCAT CCAATCCCGC GTTATGAGGA ATAAGTCCCA AATTTTTGGC TTGTTGGAGT
    26041 AATAAGACGG CTTCAGGATT AATATGTCCA TTGTTCGCCC GTTTAAGCTT CTTCAGTGTT
    26101 CCCATAATCA ATTTTGCTGC TCTCGCCAAC TCCTTTTTGG ACTTTGGCTT TGGTCTTGCC
    26161 GAAGACGATG AGGACGATGA TACAGACGCT GGTGGAACAT ACAAGTGCTG TTGTTGAGGA
    26221 GGTGGTTGTG GTGTAGGTTG ATGAAAGACT GGTAACGCAG TGGGTGCGAC GGAGGGAAGT
    26281 TGGTTATGAG CGTGATAGTT CATACCGGCA TTGATAATAC TGGCTGTGAC GCTACCACCG
    26341 CCAGATTTAG CTGGAGCAGG CGGCATACCT TTCTTTTGAG CAGCGACAAC ATTGCTTGCA
    26401 GCCTCATCAT CCAGTTTCCT CCGACGCTTG ACTTCGAAAT CTTCAGTTGT AACTGGCGTG
    26461 AAGTAAGTTG AACGCATAAG AGATGTGATG TTGAAGATTC CGTTGGGTGG GAGGAGATGA
    26521 GCTGGAATAG GATCTGGTGG TGGTGGGTAT GATGCAAGCA GATTTGCCGG CATGAACGAA
    26581 ACCTCTGGTG TTGGTGTTGG GGAAGCATGT TGTTGGAGCT GTTGTAACGC CTGGCTGCTC
    26641 AGGTTCGTGA TACGCTTGGG TGGGGGCCGG ATCTAGACTA TTCTTTTAGG AGTGAAGAGT
    26701 TAGGAGAGAG TAACGTACCT TCACAGAGTC GACAACTAGA GGTTCAGCAG GGATATCATC
    26761 TGAAGCAGGT GGCTTAGGGG CAGCAGGGGG TGGCGTACCA GATACTGACG ATGCCGTTGC
    26821 AAGAGCGTGC ATCTGGTGGG GCAATGGCGG TGGAGGGTTC CCTTCTTTCT TATTCTTACT
    26881 GCGCCAATTA GAGAACCTGG TGTAGATATT TAGCCAATTG TTCATCAAGT GTTCAAGGAG
    26941 CGCCATACCA TGTCTTGACT TTCTGCGCGC TTTCTTGGAC TTCTTCAGCA ATCACTTTGA
    27001 CCTATAGTGA AGTGTTTTAA TAATTACTGA AGGAGACCTA GGGTGCCCTG GGGGGTGCTG
    27061 CGTAGTTGGC GGACCCCCCT GCCCCAATAA TAGGCTCACC TCCTCCGCAG ACGGTCGCGG
    27121 GTTGAGTTCG TAGTAGCCCT TGAGGATCTG GGCCTGGTCT GCTCGGAAGC GCTGCAGCGG
    27181 AACACTCGTC GACCCGGACG TGGGAGTCGA GGCATCTAGG TCTGTCATGG CTGCTTTTTT
    27241 CGTTTTCGAA GCTGGGCATC GGAGAAAAGG AGGAAAGGTT GGACCAAGTT GGACTCAAAA
    27301 ATTATGCCTT TTCTCTCTTC CTTTCTTCTG TTTTACATTC AATGATTTAT TGGAAGAAGC
    27361 ATACTAAGAT TTGGGAATAA GAAAAGAGCT GATAACCTTG CAAACACGTC GTCCTCGTTT
    27421 AGTCACTCTT TGACTTCTCA CCGCTTGCCT CCAACTCCTT CCTCTTCTTG ATCTTGTCAA
    27481 AGAACATTTC CTTCTCGTAC TGCTCCACAG GCTTCTTGTA GCTTCCACCA ATGCGGTCCC
    27541 ACAAAGTAGT GTATTGACCA TAGTTGTAGT TGAACTCGAG ATGGTGAATC GTGTGGTGAG
    27601 CACATGAAAG CAAGATCTCA TCGTTGGAAA TGTATACTCT ATAATCTTAT TAGTAAAATT
    27661 CATCAGTTGA TCACACACTG CCACATTACC CATCATGAAT AGAAATGGTC CAGAACTGAA
    27721 CAAAGATGAA AGCGCAGATG TACAATGGCT TGTACATTGG GAACATGTAC ACATACAAGT
    27781 GGTATGGAAT AGATTGTCCG TATCCATCCT ATAAAATGAC ACTAGTCAGA CCCTCATTAC
    27841 AAACTAACAC AAAAACTCAC CAGCCAGTGG AACGCAAGCG CAGAGTACGG AGTGCAGACC
    27901 TTCCATAAAT GGTGCGGCTT ATGCAACCAT CCGTACACAG AAGGGTGATG GAACCCACGA
    27961 TGGATCCAGT ACACCAAACA ATCCGTGAAC AAGAAGAAAG TCACAATCTG CAATGGCACT
    28021 TCCCACCACG TCTCAATAGT GTCGTACAAC TTGCTGTATC CAACCAATTC AAAGTAGAAC
    28081 CATGGTACTG TCACGGTTGC TGTCCATGGC AGTGACTCAA GCGACAGGTA GATTTCTCGG
    28141 GCAACCTGAT TAGGCAGCAT TTTGGGGTGC TTGAGTGTTT CGCGATCGAA TAGGAAATAG
    28201 AAGTTGAGGG TTGCTCCAAG AAGGTATTGG AAAGCTCCAA GAACAGTCAG ACAGACCCAG
    28261 AGCTGCACGA GGATACGAGG CGTGGAGTCA TGTACTGTCC AGACTGGACT GTCAGTGAAC
    28321 AAGTCGAAGG CAGAGTCAAA CACTGGGTTG GTGTAGTTGA GGAGAAAGTC GGCCATGACG
    28381 TGAACCAATA GTGTCAGTGT GACGACTTTT TTTCGATGTC CCGAAGAATT CAATCGTACG
    28441 ACCCTCCTAA TTTCACGACA AACACAAACA ATGGGATTAT ATGACACATA ATCCATAGGA
    28501 TACATTTATT TTCAAACGAT CCTCCACAAA AACATTGACT TCACTCCCCT GCGACAAGAA
    28561 CAAAATGCAC TTAATTCAAA ACAAAACATA ACACTTTTTA GGCAGTTGTC ACGCTCTTAG
    28621 CCAAGTTCCT TGGAGTATCT AGTAGTACCA CAAAATAAAT AACCCAAAAA TCAACAAAAG
    28681 AGACACAAAC CTGGGTTAAA GCCACGGGCG ACAGCAATGT GGTAACTGAA AAGTTGCAAA
    28741 GCAATGATAT TAACGATTCC TTGAATGGCA TCGGTGGTTC CTGGAACCCG AATCTTCAAA
    28801 CTCTTGGCAA TCTTCTCGTT TGTATCATCC TCGTTACAGA TCAAAATTGG GTTTCCGAAA
    28861 CGAGCAGTGA CTTGAGCGTA AGCGTTCTCA ACATCCTTTA TCCTGAATTA GATTATGCAC
    28921 CATAAAAATA ACCAACATAC CACGTAGTGC TTATCCTTGT TCATCATCAA GATGATAGGC
    28981 ATATCTTTGT CAATCAAAGC CAAAGGACCG TGCTTCAACT CTCCAGCCAA GATTCCTTCA
    29041 GCGTGAATGT AACTGACTTC CTTAATCTTC AATGCTCCTT CCAAACATGC AGCGCTGTGG
    29101 TAACCACGTC CAAGCAGAAT CAAGTTTGTA ATATCCTTGT GCTTGTAAGC GATGTCCTTG
    29161 ATTTCAGCAT CCTTGGCAAG AACCTTTTTG ATGTTGGAAG AAAGGTTCTG GAGACCATTG
    29221 ATGATTTCGC GACGACGCTC AACCTTGGCA AGGTTATCAT CCGAAAGCTT CAGAGCAATG
    29281 AGTGTAAGAG CAATGAATTG GGAAGTGTAT GCCTGCAGAA AATAGTTAAC TCTTGAATAC
    29341 AAAACATTTT GGATTGGTAC CTTGGTGGAA GCAACAGACA ATTCAGGACC AGCATTGATG
    29401 TGAACACCAC AGTGAGTATC ACGAGAAATG GTAGATCCAA CAGTGTTGGT CACACCAACA
    29461 CAGAGAGCTC CACGCTCCTT ACAGTACTGT AACGCCAAAA GGGTATCCTT AGTCTCTCCA
    29521 GATTGAGAAA CAAAGATGCA GACATCATCA CGGAAGACTG GGAGTCTTTC ATCGAGGAAT
    29581 GCAGACGAGA GCTCCACATT GATTGGAAGT TCAGTAAGCT CCGCAAAGAG GGCCTTGGTC
    29641 TAGAGAAAAA TTAGGTTCAT AAAGCGACTT TTCGAAGTAC TAACAGCAAC ACAACTGTGG
    29701 TAACTGGTTC CACAAGCAGA AAAGATAATA CGTCTGGAAC GACGAATGTT GGCCAACTGT
    29761 GACTTCAATC CTCCAAGCAA AACACGTCCA TCCTCAAAGT TGATACGTCC ACGCATTGTG
    29821 TTGATGACGG ACTCAGGCTG CTCAAAGATT TCCTTTTGCA TAAAGTGGGA GTAGTTACCC
    29881 TAACGACCAA AAAGTGTTAA CAAGATATTT ATATGGAGCT CTAACTCACC ATCTTAATTT
    29941 GAGCCAGCTC TTGCTCAAGC GTTTGGACAG TTCTCATGGA GGACAGGGTA TCATCTCTAC
    30001 GAAGACGGTG GATGTGGAGG TCTGCAACCA TATAAATTTG AGAACACCGT AAACAAGGAG
    30061 TTCAGATACA AACCTCCATC AGCAATGTGA GCAACATCGT CGTCCTCGAG GTACATGACC
    30121 TTCTTGGTGT GCTCAATAAT GGCAGAGGCA TCGGAGGCGA GAATGTACTC GATTGGCTCA
    30181 ACATCTCCGT CCGCTCCCAT GAAAGAACGA GACTTTGCAC GACGAACCGA TGGTTTCTCA
    30241 GTGGACAAAT TGTCTTCAGC TGTTTGGTGG TCTTAGATAT TTGTAAGACA TTCAAATTTG
    30301 ATGACGTACT CAAAACATCC GCGTCGTTGT CAACATCAAC AAAGTCAACC TTAAGCTTCT
    30361 TTGCAGTACG GACACCAATC AAAAGAGGAG AACCACGGCG AGCAGCAACC ATTTCGTTGG
    30421 GGTAGTGGGT CGATTTGAAA ATCAAAGCAA AGGCACCTTC CTACATATTC CACAGAGACT
    30481 TAGAGGAAAG AATGCAGCAT TCAAGTAGAA AGAAACATAC CAATTGCTTG CAAACCATCT
    30541 TAACAAGCCC AGTGAAGGAC AAAGCCTTCT TGCTTCCAAT CTTCTTCTGT TGGTCATAGA
    30601 TGTACTTGGC CAGCTTTGCA ACACACTCGG TATCTGTGTC AGACTCGAAA ACGTAACCAA
    30661 ACTTTTCGAG AAGTTCACGC AATTCCTTGG AGTTTGTGAT AATTCCGTTG TGGACAACAA
    30721 GGAACTCGTT GTCAGTTCCT GATCTGTGTG GGTGGGAGTT TCGTTCGGCT GGAATTCCGT
    30781 GAGTAGCCCT GGTTGGATGA AAGGAATTAA TATTGATTTA ATTCGGTTCG GTGGGAAAGA
    30841 CACGTGTTGG AGGGGTTGAG AGGGGTTGCT GTAGGTCATA ACCAAGCAAA AGTCTGCAAG
    30901 GGGGGACAAG GTAGGCCTCA CCATCGAGTG TGGGCCATTC CGCTGTGAGA GTTGAAGATG
    30961 TGTTTGCGGT CAAAGGGCTG TTTGTCAATC TTGTCGCGGA GGGCCTTTAC GGGACCAACT
    31021 TCTTTGAAGA TGAGAATGTC CTTGTCGGTA TCGCCGTTCA CACAGAGTCC TAAGGGAAAG
    31081 TGGTGAGTTA ATTTGTATTA AGAAGGGTAG TGCAAGGGTG GGGGAACCCC GAAGGGGGCA
    31141 GGTGGCTGTA ACTGAATCAG AATAATTACC AGCCGAATCG TAGCCACGGT ACTCAAGCAT
    31201 CTTGAGTCCA TTGAGGAGGG TGTTGAGGAT GAACTCGCGG TCGCGGTCGA CGAGGAAGTT
    31261 GATGTATGCA AAGATGCCGC ACATGGATGG AGAGTGTTTT TGGAGGGGTG GTTTTTGGCG
    31321 ATTGTTCTTT CGTTTCTCTG TTTCCCGCTC GGACAATGGT GCAAGGTTCC TCTTTTATTG
    31381 TGCCGCTTCT CTTTGCCGGC AATGTTCAAC GCCGCCTAAC TTCCAGCGCC ATTGTTGCAC
    31441 TCGGCGGCCT TGAGCGGTGC GATCGGAACG CGGAAGCCCC GGATCACAGA TATCTCTTTC
    31501 TTTGATTGGC AACAGCCACG TGGAATATGG GCTGCGTAAA TCACCATTGT ATAATATTTT
    31561 GTGTTGAGCT TGTGCAGACA GAAGAGAACT AAAAAGGAAT CGCGTCAACA AAGAATGTTC
    31621 GACGAGTGGC TGTGGTTGAA GAATTCGACA AGAAACAGTC GAACCCCTTG TCAAACTTCT
    31681 TTTGAATCAC TCACTCAATG GAGCACTTTG TCGACAACTC TGGTCTAGGC CAGCGACCCC
    31741 GCGCACCAAC GATGCCGCCT ACTTCGACCG GCACAGCTCC AACAACGACA ACAACGAATG
    31801 GCCCACGCGG TGTGAGTCAC GGCCACGCAG CAACGACAGC CTCGCGAACC ACAACTGCCT
    31861 CGTCGTCGAC CTCGGCCTCG TCCAGCGCCA CGGCCGCCGC CCAATCCCAC GTCTTCTACT
    31921 CGAACCCGGC CTCGTATGCG CCCTCAATCG AACTCGCGGA AAAGCCAAAG AAGCCAACCT
    31981 TGGCATCATC AAACAGAATC GCTGATTCGG CGGACACGGT TGTTGCCGGT CAAAACTCAA
    32041 AGTCCTATGG CTCCTTCCCC CAGCCTGACA CGTATGCCTC GGACGCTGAA CTGGCCCGCC
    32101 AGCTGGCGAT CCAGGAGAAT GCTCCATCAG ATGCTCCGGG ATCAATTCCA AAGGCCCTGC
    32161 ACTCTCCTTA CGTACGAAAT CAACTCGCAG GCCTCAAAGT CCACAGACCT TACTTCCTTT
    32221 GGACAATGAC TTTTGTCCAA GTCATCATGA TTGTTGTCGA ACTCATTGTA AACTCTCAAA
    32281 AGACGGGCTC AATTATTGCT ACAAACCCAA TGAACTATAT GATTGGTCCC TCCATCGGCG
    32341 TCATTATTCA AACTGGTGCA AGATTTACCC CTTGTATGCG TCCAAACACT ATCTACGACA
    32401 AACCAGGGTC TCAGCTTCAA TGTCCAAATG GCATCTCAAG TTCAACTCAG GCATGGTCAA
    32461 ACGGTCAATC TGTCGATATT TGTACTCTGG ATCAAATTTG TGGAATGGGT GGCCTCAATG
    32521 GACAACCTCC CAACCAATGG TTTCGTTTTA TAACTCCAAT CTTCTTGCAT GGAGGTATCA
    32581 TCCACCTTCT CATGAACCTG TCTTTCCAAT GTCGTACCGG ATTTCAAATG GAACAAGACT
    32641 TTGGATGGTG GAGAATGGGT TGTATCTATC TTATTTCTGG TATTGGGGGA TTCCTATTTG
    32701 GTGGAAACTA CTCTGGTATG AGTCCATCAG TTGGATGTTC CGGTGCATTG TTTGGTGAGT
    32761 ATCTCTATCA TTCTGGTGCA ACTCTAATTC ATACACAGGA TTGATTGCGT GTCTTTTGAT
    32821 TGATTTGATT CAAAACTGGC GACTCGTCAA AAACCCAGGC TGGGAACTCG CTAAACTTAT
    32881 ATTCCTCATT CTTATTTCCT TTTTGCTTGG TACTTTGCCC TTCTTGGACA ACTTCGCTCA
    32941 TATCGGAGGT TTCTTTTGTG GGGCTTTGGC TGGCCTCATC TTTATGCCAA CGATTTACTA
    33001 CAACAAGACA GACAAGATTG TTAAAATCAC TCTGCAGATC ATTGCCGTCC CTGTTTTGAT
    33061 TATCGTGTAT TCATTGATGA TTGCTGGTGA GTTTTCGCCT GATTTGAACT TGTAATTTGT
    33121 CTTCTTACCA ACTTTTAGGA TTCTACAATG TTTGGAACAA TTGCCCATGG TGCAAGTACC
    33181 TTACTTGCAT ACCTGGATTT CCTTGGTGTG AGGAAAAGTG GGGACTCGCC TTAGGACCTT
    33241 GATGAAGTAA ATTGGTTTCT CATTCAATCT TATTATTATC CATCAGCATC ATTTTTCATC
    33301 TGTATTTAAT CATTAAATAA TTTGACAAAA CTTCTTATTG ACGCGGTTTG AAGAATTTTG
    33361 AGATGCTGGG TTGAGCCTTG TCGGATGTTT TTGCCTTCTT TGTTACGGAA GACACTCCCT
    33421 TCTTCTTATC CGTCATTATT TTCACGACTT TCTTGAGAGT AACGGGGACA GCCCCAGTCT
    33481 CCATATCATC CAAAGTCCAC CATGCTTTTC CATCGTCCAA TTTTGGTGAA AGGCCATCGT
    33541 TAGCGTCGAT CACAAACCAT TCCACGTTCA TGGTTAACCG TATGTGAGAG AACAAATGGA
    33601 CAACGGAACC AAGAGAGGTT TTATGTTTCA CTTGTCCCCC GAAGGACACT TTAATTGAGT
    33661 TACAAAGGCT TGCAGGCTCT CGAAATATTT CAAGCCCGTC AGAGGACTCA ATTGGAATAT
    33721 GTGGAAAGTC CCACAAGTTT GCCAAGAGTC CTTTCGGCGG TCTCTGAGCC ACCAAGAACT
    33781 TTGATGGAGC ATCAGCAAAC GGGAGTTCAA GGATTGCAAC TACAACATCT GGAGTGGTTA
    33841 TGATTAATAA ACTTCAACAT AATTTTTATC GCGAGCAGAC CTTTTTCATC AGCTGCCTTC
    33901 TTCTTTGCAA TAGCTGGATA ACGTGTCACG GCACAGTTTT CAATGTCTAC ATCTGGAGGC
    33961 AGACAGCTTT CGCAATGAGA CTCGGATCCT TCTTCGTCAT CCAACGAACG TTTCCTATCC
    34021 GATTTCTTGC CAGTCAACAA CACGTCTTTC GCCTTAGATG CGAAAGCTTG CATCTACGTT
    34081 ACAGTAAATA TTTAAAAGTT CTTCACAACG ATTTCCTAAC CTCTTCAAAA GCGTGACAAT
    34141 GTAATTTCAC AGGGCAAGTC TCGCAACTTG GATTCTGAGG AGTACAGACT GTAGCCCCCA
    34201 ACTCCATCAG TCCCTGATTA AAGTCTCCAG GCCTTTCGTG ATCCAGAATC CGCTCCGCAA
    34261 GAGCCCAATG CGTTTCCATT GCCTTCTTCG ATTTCGGATC CATGCCCAAT GACCTCATCC
    34321 GCGATAAGAC CCGAATTACA TTCCCATCAA CTAACGCCGC CGGCTTATTA TACGCCTGAC
    34381 TCACAATTGC GCCCGCCGTG TATTTACCAA CCCCAGGAAT TTCCTTCTCG AGCGCCACAG
    34441 GGTCATCCGG CAACCGTCCT TTGAACCGAT CCACGACAAT CTTGGCGGCC TCAAGCATCC
    34501 GCGTTCCCCG TGAATAGTAC CCAAGCCCGC TCCAGACCTC ATGCACCTCC TCCGTCGTGG
    34561 CTTTGGCGAG AGACTCCATT GTAGGCCACT TTGCCATCCA CTTTTCGTAG TATGCAATGA
    34621 CGGTAGCGAT TCTGGTTTGT TGGGACATGA TTTCCGAGAC CCAGACTTCG TAGGCGCGTT
    34681 GGGCTTGGAG GGTGTGGTTG GTTGTAGGTG TGAATGGTTT GCGCCAGGGG AGTTCTCGTT
    34741 GCTCGCTGTC GAACCATTTA AGGAGTGACG ATTGGAGAGT GGATATTTCT TGGTCGGAGG
    34801 GGAATGTGTG GTATGTTGGG TCGTGAGAAG GCATTCGACG ATAGTTTTTC GGACATTCCC
    34861 GTCTCGATCC CTGTCTGAAA TTCATCGCTC AATAACGCAA TTCAACAAAT AATACATACA
    34921 AGGAATGGGT TTATTCAGGA TACGTCGGGC AGTTTCTGGC CGTCAGAAAA TAACTTAACA
    34981 GCTCCCGTAA ACTAAAAACA AAGAAAATGG CAATAGGGCA ATGAGTTTTT ATATGTTTGA
    35041 TATATATACG TACTTTTTTT AACATAAACA ACAGAATAAA ACCGCGTAGA GAAAATCGAT
    35101 TCGACGTGTT TGGTATTGGT TTCAAAAATC GTGCAAAAAT CGAGGTGTTT GGGATTGGTT
    35161 TCAAAGGTGT CAAACCTCCT ACTCACAGTA GACGCCACGT GAAGGCTCCA AACAAAGTCT
    35221 ACCAAAATAA TAGGGGACAG AGGAGCTCAT ACAGATCAAC AATAAACAGG TTGCGCACAT
    35281 CACACATCAC ATATCCATTG CAACCAGCTA GTGGCTTGAG ATACCACATA ACTCCGGCTG
    35341 GTACAAGGAA AGGCTAGAGG CATTTCAGCG CGACCCTCAC CCACGAACTC GTGAATCAGG
    35401 GCGAGTTTGC CCTTTGACAG GCCGAGTGAG ACTATCCCGT TGGCCTAAGA TATCTCACTC
    35461 ACTCGTTTCA ACTCGCGCCG TCTGAAAGAA GGTGTGGCTT ATAATTTGGA GGCATGTGTA
    35521 GGGTATCCAG AGAATGTGGA CAGCTTCGAG AGGAAATCTC GAAAGATTCC TCTGTTATCG
    35581 CTGCCCACCT CGACCCCCCT CCTCCCGGAC TTCAGCGCAG GCCCCCGTCC GTCATTGAAG
    35641 GGCAAGGCTT TTGTCTCCTG CGTCCCGAGG GCATTGGAGT CTTGTTCTTT CGAACGAGAT
    35701 ACGTATCAGC AGGGGCGGGG GAAGCACTGA GGCTTCATGC ATGCAAGCGC CCATTTGCAG
    35761 GAGACCCTGG TTGTGATCTG GTGGGGACTG GAAGCTCGTT GGTTTTTGGC ATGTTTTGAG
    35821 AGACGGATTG GCTCTGTTTT ATATCTGAAT TTGGAGGGAG GGAAAGATTT TTTGCCTTTG
    35881 TTTTGACCAA CTGACAATTC TGCATCTCCA CGCGCAGTCT GATTGGCTGC CTTTTTTGCG
    35941 CTTTTTGCTT TTTCTTTCCT TTCGAATATT ATTACATACA GAGAAAGAGG GAAACTCAGG
    36001 GATCAAAACT CTGTACTTGG GATGAACTAG TCATAACTGA GGCATTCATC AATGCCTTTT
    36061 GACTTAGTTT CAGAAACAAA AATCGAATCC CTGATTAAAG TCAAACCTCA AATCAAATTT
    36121 ATCTTAACCT TCAGTTACAT GAAAGGAGTG GTATGCTTCG CAATGACACA CTGAGGTCTT
    36181 TTTGATATCA TTTTGTATGG CGTTCTCCAT CGATCTTCTT CCCCTTCTCG TCATCTTCTG
    36241 GCTTTTCGAA TTCCTTAACA GAAACCCAAA TTTTTTAGTG CTCGTCGTAT CAATTTACAG
    36301 AAATCGCCCA TTCTGGTTAT CCCTTTGTTC CCTTTGTCCC CACACGTTCA CAGGAATTCT
    36361 CTCAAAAAAC CACACTTCAT GTCGTCCGTG ATTTCAAAGA CCAGTTACGC TTCCACCCCC
    36421 AGTCTCTTAA ACCCCCAACT AAACCCGCGC CAATAACAAC AGGAGAGGCC CTGAACAAAA
    36481 AGTCGACCGT CACCATGAAG CCAAACCCCT CGGTTTCATC TGGTTCAACA CCGCCGCCTG
    36541 GGTCGCCGGG ATCTTCTGGA CCTGCAACAC AAGACTCACA ACTGGCGTCA GCTACAGATC
    36601 CTTTGACCGT GGAAGCGCCG ATTTGTTTAC AAGGCGTGCA CAGCAACCTA CTTTTGCGCG
    36661 TGTGGGATCG CGTATATGGG TTACAGGAGC ACAAAGAGTC CCGCCAAGAG GAGCATGATT
    36721 TTCATTTTCA TGGTTCTGTT TGGGATGGTG GCGTTGATTT ACTTCTTGAC GTATTTGCGT
    36781 GCAGGGATGG TGTACGCGGA TCAGAATGGT ATCCTGTTGA CGCGTTAAAG TTTATTGGGT
    36841 ATGGTTTGGA GCTCCTTATG TGTACGTGTT TCCGGGAGGC TGTGTGTGGG TCACTAAAAC
    36901 TCACTGTTCT CAGTGCTTAC TTCGCCGGAC AAGTCTCCAA CGCTGATCAA GCTAGCACGT
    36961 ACTTTGCTGT TCTTATGGCA TACTGTACAA TGTTCCTTGG TTTCTTGATC TCCATCGCCC
    37021 GTCCTCCATT TGGAGAAATC TTCTCCGTTC TTTGCGTTTG GAGTATGCTT ACTGCTTTGA
    37081 ACCAAATCTC CAAGATGTAT CAAGCGGCTA TTGATGGTGA AGTTGACAAT AAGGTTGACG
    37141 TTTGGACTCT TGGTGCTCTT CGTAATGCTA CCTTCTTTGG ATGGGCTGGA AATGCCATCA
    37201 GCTTCTTCTT GGTTCGCTCG TGAGTAAACT AAGCTATTGC TCAGCGAAAA CTTACTCCCC
    37261 ATCTTACAAG TGGTTTTTGA GTTACGATTT GGGTGAATTA GCAATGGCGT TCACTGTGTT
    37321 CGTCGCCAAG ATTGTAGTCA TGCTCATTTT TGTCAACAAT GCCGTCGAAG AGACGCAAAT
    37381 CGATACTGTT GCGCAAATGG AAACCCTTAC TTCTTCCTTG GATGAACAGA TGGCTGCATC
    37441 GGACAAGTTG CTAGAAAAGA TGATTCCCAC GAGGTTTGAC ATCTATCCCT CAACATCATG
    37501 GACTAATAAT TTTTTAGCGT TTTGGACCAG CTAAAAAGTG GTAAAGCTAC TGGTGCCGAA
    37561 GAATACGAAT GTGTTACTGT GTTCTTTTCT GACATTGCCA ACTTTACTCC ATTGTCCCAA
    37621 CGAACTTCTG TATGTACTTC ATATTGTTCA GCACACAATC AATCAATTAG AATTTTCTCC
    37681 ACCGGACTTC TTTATGCTAA CTTCATCCTC CATTTAGACA AAAGACATGC TTGCCTCCCT
    37741 CAACAACATG TGGGTTGAAT ACGACAAAAT CTCAAAACGA CACGGTATGT ACAAGGTCGA
    37801 AACGATTGGA GACGCTTTCC TCGGGGTTGT TGGTGCTCCA GATCGCGTTC CAGACCACGC
    37861 AATTCGTGCT ACCGAATTCT CGATTGGTAA CTACAGCTCT TCCGATTTTT CTTCAATTTA
    37921 AAACGTTTGT TTGTAGATAT TATTGATATG ATCAAGGGCT TCCGTCTCGT GACTGGCGAG
    37981 CCAATTCAAA TCCGTGCTGG TTTGAACTCA GGACCTGTGA CGGCCGGTAT TCTTGGAGAG
    38041 TCAAATCCAC ATTGGTGCAT TGTTGGAGAC ACGGTAACCC TCGCGTCTAA AATGGAGGCT
    38101 ACATCGAAGC ACATGAAGAT TCACATTTCT GAGAGCACAT ATAACTTGAT TCGATCATGC
    38161 GGAAAGTTCA AGTTCTCAGA ATCTGAACCA ATAGTCGTGA AGGTAAGGTG TAATTTTAAT
    38221 ACTGAAAATT CTAATTTCAT TTTAGAACAC GACGATCAAT ACTTTCTTTG TGGAGGGCCG
    38281 TCTTTGACTT TCGATTTGGT ACATTTTGAA TTCTGTTTTG ATTCTCCTCG ATCTTATTTC
    38341 GATTTGGTTA CCCCTTTTTA TATGCGCTTT TTTTTTATAA ATTAATAAAT ACACAACAAA
    38401 ACAACAAATG GAACACCTTG ATTCACTCAA CCTCCTTCAC TCAATGTATC CGGATGAAGT
    38461 AACCATACTT GATCCATCGT CACTTGTTCT ACCACTTGAT CCAGATAATC CACCCACAGA
    38521 AGATGTTTCC GTGAATCTAT TGATACAACA CCCAGACCAT CTCATACATA CCATCAACCT
    38581 GCACCTTCTT TACCCATTTT CATCTCCATC AGCATCGCTT GAATCTAGTG TACGACATGA
    38641 CTCCTGGATG ACACGGTCCA TGCACACACA GCTGCAAGGT CTCTTGTCTC CCACAGTGAC
    38701 CTCTTTGAAT CAATCGACCT GCTACGAGAC ACAATCCTAG CCTCATCCGT CACCTCTTCT
    38761 GCACATCTCC AATGTCTGAA ACAACATCAA CGGCAGCAGA ACCCCAAGAC AAAGACACGC
    38821 TAAAGCGATA CTGGTTTCTT CTTGTCTCCC TCTCAACCAG ATCCAAACGA AACGACCTCG
    38881 TCAACTGGGC CCCAGGACAC AACCTGACCG GCTTTGTCCT CGCAGGAAAA CCCGCCGTCG
    38941 TCTGTTTGGA AGGAAGGACC GCGGATGTGG AGGCATACAT GTCAGAGATC AAGTCGCTGA
    39001 GTTGGGCGGA TGTACCGTCG CATCAAAAGA AGATTTCGAT TGTTCAGACT GAGACGATTG
    39061 CGCAGAGAAA GTTTGCAGAG ATGTCGGAGG TGACGGATTT GTTTGATATG GGTGGACATC
    39121 GAGGGAATCG GCCGGACTTG GGGCAGGTGC GGCGGTGGAT GGAAGAGAAA GGGTTGGGAA
    39181 GTTATTTAAT GATGTATTTG GGGGTCCGAA TTCTGGGTTT GGGCAGGGAT AGAGTTGTTG
    39241 ATAAAAGGTT GTATTCCAAT AAATATACAC AGTAGTGGAG CACGTCATTC CGCGTATCAT
    39301 CTCCAGCTTC GCCTTCGCCT TCTCCGTCTT CCTCTTCCGC TTCTTCCTCT TCTTGTTGCT
    39361 CTCCCTCAGC TTGGTCTTGT TCATCCCCTG CAACTGTTTC ATTCCTGTCT TCATTCATAG
    39421 CGTCTCCTTC CTCGGCCTGA GGATTCATAT CTTCGTCAAC GGGCTCTTCT TCATCTGCAG
    39481 CAGCACGTTT CTCTAAGGCC GCTTTCGCTT CTTGTGCCTT TTTGATGGTC AACATTGGAG
    39541 GGAGGAGGTC TATAAAGTAT AAATTAATAC GCGTTCGATC CAGTCAGCAG AACAAACCTT
    39601 CGAGAAAGTT GAGGTTGCTG ACTTCACGGA CAGTTTTGGC TGGCAACAGA TGTGAGCGAC
    39661 ACTATCAACT CAAACAAAGC ACAACAAACC CATGTCCTTG TATGCCACCG TTTTCCGGTG
    39721 ATCCTTGACA GCCGTTTCCA AGCACGCTGT AGCAAAGTAC TCAAGGAAGC GTTCCTTCAA
    39781 AGGAGAGCAT CAACACACGC ACATACTCGG ACACGAAGCA AGACAAACAC ACCGCAGCGA
    39841 AGCCCAGGGC AGTTGCGGCA TCCAAACCCG CCATCAACAC ATCCTCGTCC TCCTTCATGA
    39901 TAGCCTTGAC ACGCGGGATC GGAATCTTCG GGGCTTTGAG GCCGCCACCG CCGCCGTTGT
    39961 CCTTGTCGCC GGCGTCGTCG TCGTTGTTCG CGCGGGCCTT CTTTGCCGTT GCCGCGCGTT
    40021 TCGGCGACGG GCGCTTTTGT TGGAGTTGTT GTTGATTGTG AAGGAGTGGC TGCTGGGCCA
    40081 GGACGGGCAC GAGCGGAACA AGTGGATTGC CGAATGCGTC CATTGGAACC ATCATTGGAA
    40141 CTCCGTTGGC CCCGGGGACA TAGCCCATTC CAACGGGGAC GGTGTAGTAG GCGAACTGTT
    40201 GCTGCTGCTG CTGTTGTTGT TGCTGCGCTT GCAGTTGGAG CTGCTGTTGG TACTCTTCCT
    40261 CACTCAACTC CATTGGTTTA CGAGAACTTT TTTTTATTTA TTTATTGAAT CATCTATGCT
    40321 TTTCCAACAT CAGACCAAGC GTCAGAAGTG TTAAATGTCA GTGTGTCGGA ACGTGGAACG
    40381 AATAGAGTAC GGGACTTCTT GGGTTTGGCA TCGTCCAATT CTTCAACATA TTCCTTATTG
    40441 TCGCCGGCAT CAACAGGCTC TTCCACTAAT TCGACATCAG CTGCAAGAGT TTCCATTGAA
    40501 TCAGACTTGC GCAAGTACTG ACGAACAACT TCATCCGCAA CTGAAGGAGA CTCGACAGAT
    40561 GTCATCTGAA TCACTGGAGC TTCCACTGCA GCTCGTGCAG CTTCTTCCTT CTTTGCTTCC
    40621 TTCTTTGCCT CTGCCTCAGC CGCCTTGTTC TCCTTAATCT TCTTTCTTGT TTCACGAGCA
    40681 ACCCCAAACA CAGTGTTCCA CATCCGCTTG AAGACACCCA CAAACGACGA CTTTGCCTTC
    40741 TTGGACACGC CCCATCGATA CGTGGCTCCA AAGCACAGTC CCAGTCCAAC CGCATTCGCC
    40801 GCAAAGAAGG TGTTTGTGTG TCTATCGTCC CACATGCAAA TAGCAAACTG AGCGGCCTTT
    40861 GCGATTCCAA GGCACCTGTG GATCAAGCGA CGCTCGGCGG CAGACTCGAC GCAGAGGCTG
    40921 TTTTCGTTGT ATGTTTGGTG TTTGTTCATG GTTAAAGCAA CCACATCACA TCGAAAAGAA
    40981 ACAAAGAAGA CACGCACCCC TGCGCCGCAA GAAAGGCAAC AACGGCATCC GACGCCACGG
    41041 CAAACTGGGG CATGTGCAAG TCCGAGACGG TGTGGTTCTG CGCCATCGCC ATTCCAATCA
    41101 ACGTGCTCAG CGAGTCGATC GCCGCCCGGT GAGACGCAAC GGCCTCGCGA TCGCCGAGTC
    41161 GAAGCGATGA TGCCGGCGCA GATTGAAGCG ACTTGGCGAA CAGGGCACTC CGCTTGTCCG
    41221 CCGAGGTGAC TAATGGTACT GCAGACATGT GCTGCGGGGT CACGCCCGAA TCGCCGATCG
    41281 CCTGGCCCTG CTCGGCGTAG CCATACAGTC CCACACTCGC TGACAATGTC GACACAAGTG
    41341 CATGGTACCC GAACCACAGC TTCTCAAAGT CACTGGCTGT TTCAGTCGAC ATCTGTTTTT
    41401 GGGAGACAAA GCAGCGAAGT CAACAAATTA ATAACAAACA TAGTACTACT TTTCCCTGCC
    41461 ATAGAATTGA TACCATAAAT TCATAACGTG ATTTGGTCAT CGTAGCCGTT GTATGGAAAT
    41521 AAGTATGTTT GCGAGCGACA CATTTTTGAC ATTATCAAAT AGGTAGAAAA TATCATCTAT
    41581 TAAAGAACAG AGAGGTGAAT AAATCCATTC GTCTACTTTT GCTTCTTGTG AGCAGCAATA
    41641 ACCTTCTGCA AGTCAGGCTT GTAATCGTAG TCAGTCAACT CATCAGCAAC TCCAAAGAAG
    41701 GACAACATTG AAAACACAGT ACGCATAATC ACTCGTCCAA CCTTGGCCTT AAATGGAGTT
    41761 CCGTTCTTCA TTCTGTCAGC CACAAGTCTT GCGTTCTTGT AAACTTTCTC GATACGTGGA
    41821 GCACGTGCCT TGTAAAACAG CTTGAACACT GTCTCGTAGT CCTTGGCACC AAACTCGGCA
    41881 AAAAGGTCAG ACAAAACAAC TGCATCCTCA AGTCCAGAAC ACAATCCTTG TCCAATCGTT
    41941 GGAATCGTTC CGTGAGCAGC ATCTCCGACA AGCAACACGC GGCCCTTGTG GTACTTGTTC
    42001 ATATCAGGCA AATCGTAGAT AGTCAATGGA GTAATTCGGG AGGAGTGGCG GATACAGTCC
    42061 ACAATGTGCT TTGGAATACC CCATCCCTCC ACAGCAACAG CCAATCGCTT ACTTTCCTTT
    42121 GGCAAGTCAC TGGTTGGTCT CCAAGCGTCT CTGTCCTCTG CAGTACTGCT CGTGTCATCG
    42181 CTCTGAGCAG TTCTCTCCAA AACCATCCAA GATCCATACT TGTCGCTACA GTTTCCACAG
    42241 AACACCATGT TTCCGTTAAC GTTGTCTCCA TAAACTGCCA TATCACTGCC AAATTCGAGT
    42301 TTGCTAGGCA AACCGGCGTA TCCAGGAACC TCCAACCCAC GCTCAAACAC TCCAATGTAT
    42361 CCAATGGACC AGAACTCTGG CTTGGGAACG TCAGGGAACA AGAGTTTTCT CGTGGTACTG
    42421 TGAATTCCGT CGGCGCCGAT AACAAAGTCC GCTTTCTGGA CAGTTCCATC TTCAAAACGG
    42481 ACGGTAACAC CTTCTCCAGT TTCCTCAAGG CCAATGAGCT TCTTTCCGAC AAAGACTTTG
    42541 ATTCCGGCAG TTCCGCATGA ACGCATAATT GGGCCGTGGA TGTCGCCGCG GAGGTACTGG
    42601 AAGGAGGTCG TGTTCTTGTT GTTAAAGTGG GCGATTGGGT CGGAACCATC CATGTTCATG
    42661 AGAAGGAACT CCTTAACGTC GCAGTGGGGA GCGGCGAGGA CAGCTTCCTC TAGGCCGAGG
    42721 TTTCGAAGGG CAGTCATTCC GTTTGTGTAC ACTATAAAGA CAGGGAGTTA CTAACAATGT
    42781 TGCGAGAGGG GTCAAGTCAA TACTCTGTCA ATATCTTCTT TGGATATTGG GTGGCCTTGG
    42841 CAGGGCAAGG AATTGGAAAT ACAGCATTCA AGCCAACTTA CTCGAAATGG CACCACCTTG
    42901 GGTCTCTCCG AATTGAATGT TGACTGGAGT GCCTTCCGCC TGAGCCTTGC GAATGGCTTC
    42961 GCCGAGATCA ACTCTGTCGT AAACAGTAAC GTTGAAGCCT TGCTTCTTCA ATCCGTATGC
    43021 AGTGGCAAGA CCAACTGGGC CGGCTCCGAT AACAACTACT TTTGGTACGT TGGAGGTGGA
    43081 CGGTGCGGGA CTCTTGGCGG AGACAGATGG TGAAGTCGTG CTCATTTTTT GCCAATTTGA
    43141 AGGAAGAGAG CAAAACAACA CAAGCAACAC AAGGCGATAC AGATCATTCA TACAGAAGAA
    43201 ATAACACATA ACTAAGAAAC AAACATACGC AATAACATCA CATCATGGTC AACGCATCCA
    43261 AAAATCCATT ACAGACATCC TTAATCACAT TCCTGTCAGG AACACTGGCC ATGGTACCAT
    43321 AAATTGCTGC AACATCTCCA TTACCAGCAT TTGGATCCTT TCTCAACAAA GCAACAGCAT
    43381 CTTGGACGTC CTTCACAAGG ATGTATCCCG ACTTTGTCGT CAAATAAGTA CAAGCAATGT
    43441 GAATAGCTGG TGGGTTTTGG AGTACATTCA AGTGCCATCC CTTTCTGTCC AGCAAATCAG
    43501 CGACGGCAAA GATTTTGATG GCTGGAGTTG TGGAATCAAA TGCAACAACT GAGACGGCTG
    43561 GGTTACCAAT CAGTTTCAAT CCATCAATCG CCTTGATACT ATATCCCAAA TTATTAGCAA
    43621 ATCGAAATAA ACATCTCAAA TGAATGTCCG TCCTTACCCA TCAGCAATCA ACCGCGCCGT
    43681 TTCAATAATC TGACGAGTCG TCTCAACATA ACCACTCTCC CCAAATACAT CATCGCCGCC
    43741 CAACACCCCG CAACAAGCGC TCCAGGCCGA GACCCCGCCA TCGTCGGCGA CGCATACACA
    43801 CCACCAGGCC ACTCCGTCTG AATGAAATAC TGGTAATTTC TGAGCTCCTT CGATCTGTAC
    43861 ATAATCACCG ACGACCCCTT TGGCGCGAAC CCGTACTTGT GCGTGTCGCA AGAAATGGAT
    43921 GTGACACCTT CATTGCGGAA GTCGACAATG TATGGGAGCG GGAAGCCGGC CTTTTCGGCG
    43981 AAGGGGACGA TGAAGCCTCC AGACAGGCGT CAACGTGGAG TGGGAGTTTG TGCTTGAGGG
    44041 CGAGTTTCGA GAGGGCGGGG ATGGGGTCGA TGATTCCGTG GGGGAAGTTG GGGGCAGATC
    44101 CGGCAAGCTG TATTTTTACA AAAAGTGTTA CTATTTATAG GATTTTGATA GGATCAGTAG
    44161 ATTATTACCA TGATTGTGTT ACTGTTGATG GCGCGAGCGA GTTTCTTCAT ATCAACTTCA
    44221 CCAGAGACTG GGTCCATAGG AATATGGACA AGCTTAACTC CAAAGTAAGC TGCGCCCTTA
    44281 TCAAAGCGAG TGAACCGTAA CAGGAGCGAT CCTGTCCAAT ACATTAATAT GCACCTTAAT
    44341 TTGTGACAGC TTACATTTCA GGCTCAGTCA CACCACGAAG TTCCTTTGCC ATGTCTCTGT
    44401 AAGTCTTAAT AGCTGTATAT ATAAAAAACT TGAGCATCAA CTCGCGTCAT CAAAGAGAAT
    44461 ATACCCATCA AAAGCGATTC CGTTCCTCCA GAAGTCATAC TTCCACAAGC AGATCCAGGT
    44521 GCATTGTACA TTCTCAAAAC CATCGAAATG ACTTCAGCCT CCATCTGTCG AATACCCGGA
    44581 AACAATTCTG GATGCAAAGG CTACAGTAAA CCAAAATTGC TTGGTTATTA AGGTTCAGGC
    44641 TGCAGGAAAT GGGAAGAGTG CACTTACATT GGCAATTGTG AACATACCAA ACGCCTCTGT
    44701 GATTAACTTG TTGACTTCTT CTCCGCCGTG GTAGATGGCG CCACTGACTT TTCCGGCTTT
    44761 CCAGTCGATG GTTTCGCGGC CTTTGAATCG TTTGAGTTCG GAGAGGACGG CGGCTGGTGG
    44821 TGTTCCCTTT GAGGGCAAGG CGTGGGTTTT GAGGTTGTCT GGTATTGGAT TATAGGTAAT
    44881 ATAAGAGAGT GGATTCTAGG TTCTTTGATG TACCGGCGAC ATTCCCCACT ATCTTCTTTT
    44941 GAAGAGAGTC AACGCTCTTT CCAACTTCGG CTGCGATTTT CTGGTCTGCA CCTGGCACGA
    45001 AGCGACGGAT CAACGTGATG GCTCTCTGTG GGGTATAAGT AGTTTCGGTT TAGCAAGGGT
    45061 GGTGATATCG TCCAGGTTAG TACCTGCGAG ACGAACTTGA TGAAGGCAGA GGCAGTTCCA
    45121 TAGATTCCCT TCACGCGAAG ATACGCAACA AAGTATCGCG CGTACTTGAG GATGGTGTAC
    45181 GCAAAGAGAA GCGTTTTGAG CGTCTCGATT GGCCCGTTCG CGACGAGTTG GTGGACGGCT
    45241 TCCATGGCTT CTTTTGGATA ATCGATTTGA ACAGAGATGA AATCAAGTAT TCCAGTTTTC
    45301 TTTTCAACGG AAAATGATAA TTGCAAAATG ATGACCAAAA GCCCAAATGC ACGCCACAAT
    45361 TAACAAGAGT GGTTGTGACA ACTAGGTTCA AATCTCCTCT TCGTCGTCCA CATTCTCCTC
    45421 CCCTTCCTCA TCTTCGTCGT CAAACTCCTC ATCGTCAGAC TCTTCTGACG CTTGCTGTAA
    45481 CTCTGATTGC AACGTTAACA TTCGGCCAGC AATTCGTGTA AATCCCCTGC CCCTCAGGAA
    45541 TGGACCCGTC ATCTCCGATA AACTTGCCAT CCACGCGCTG GTTATCCAGT GCTGCCAGCT
    45601 TCAACTGATA CATGGTCAAA TCACGCATCG AAAGCTTGAC TTTCCATCTC TGTAGTTCAA
    45661 GGAAACACTT GCGCAGTGTC ATGAGTGTGT TGTACACGGG CATTAAGGAT TCGTCCACAG
    45721 GTTCCGTCAT TTGTGGATTT TATACACCAT TCGATAACAC TATACAAAGT TTAGATATTG
    45781 CTCCTTCAGA AAAAAAGGAG TCACCTTGTG CAACAAGAAA TGCAAGACAG CTTGTCCCTC
    45841 TGGAATGGTT CCATCTGGTG AAATGAATTT GCCATCTACA CGCTTATTAT CAATTTCGCC
    45901 CAGCTCCATC TGGATAGGAA CGAGGTCATC GCACTTGAAT GTGTACTTGA AAACGATTTC
    45961 CAAGTGATCC AACTTAGTTC TGATTCGAAT AAGGCTTTCG TACACAGGTC GAAGGGATTT
    46021 TCTCCACTAA TGGCTTCACG AAGTGCGAGG AGTTCATGGG CGTCTCGTAA CACTACAAGA
    46081 ACGTAGTTAG AATGAGTTAT AAATGTAAGT TGCTGATATT ATGAGGTGGA ATATTCACCT
    46141 GTTCCAACAA CCAAATGACA GTGGCCTGCC CTGGTAAAAC GGACCCATCT TTTCCTAAAT
    46201 ACGAGCCATC GATACGTGCG GAATCAATTT CCAGTAATTC GTCTTGCAGC ATTTGGACTT
    46261 CGGCCAGCGA GAATGCATGA GCAGAGCGAC GTGCAATCAA CTGTTGTAAA TCATGCTTGA
    46321 TTTCTACAAG TCGAGTGTGA ATAGGGAGGA GGAAAGGCGA AATGGCATCA AGTGCGTCTT
    46381 TGAGTTCTTT GAGGAGGCTG ACTGTTTTTG GTTGGGGGCT GTGACTTTAG AAATGCGTCA
    46441 TGACAAATGA GGCGAGGGGG GTGCGCACCG CATGAATTCA GTTTCGCTTC CAAGAGAGTG
    46501 TATCCTGGGC CAAGGGATTT CGTGGGGGAG TTAGAACGAG AGTCTGTGTC TGAAGTACGC
    46561 CTGAGGACTG CATTCGAAAT GCGCTGAGTC AGGGATGTTC TGGCAGTGTT TTTGAAGCTG
    46621 TTTACGGATG TTTCAGCAGT TTGGATGTGG TGTTCAAGGT CTTTGAGGAG GGCTTTTGTG
    46681 AACAAGCCCG TTTCTAAGAG TTGTTGCATT GTGTGCTTGT ACTTTGCAAG CTTCACATAG
    46741 ACTACTCAAA GTGTGAGTAC TGAATGCGTT AAAGAACAGA GAGAAGGACG AACCAGGATA
    46801 CATGTGTTCA GCAACATGCC TTTCATTGAC CAGAATCTAG GGGAAGAAGC CATGAGTTCA
    46861 ATGCAACACG CAGCCATACT TACTGCAGGA ACATCGGGAT AATATCCTCG AGGATAGAGT
    46921 CCGGCGACTC CTGGCCGTAG CCATCAAAGC CTGGCTGAGA CAGATTCAAG TTTGCCGCGT
    46981 CTTCGCCGGA GCGCGTTGAG GCGAGAAGAC GCACGATCGC CGAGACTTCC TTCCAAAGTC
    47041 GCGCCATTTC CTTTGAGCCA CTTGGGGCCT TTCGAAGCGA GAGAAGGCGT TCGCGAATCG
    47101 TCTTTAAGCG AGAAACAAGT TCGAGTGGAT CGGTGATTGT TGGTGGTGTT GTTGTTGTTG
    47161 TTGGTGGTGG CATTGTTGGT TGCTCGGTGG CTGGTGCGTC GCTGGACATT GTCTTTCGTT
    47221 CTTGTTTGGA GTTGGTTGGT TGTAGTGTTG GATTTGGGAT GACTCTTTTT GAATCAAACT
    47281 CTGAATCAGA TGGCCCTGTG GCAGAAGCGC AAACTAAAAG ATGCCCTTGG AATGAGCGAC
    47341 CATCTCGTGT ACTTTGTTTT AATCTTGTTT TAATCTTGTT TATAATTGAA TTCGTGCTCA
    47401 CTCTCCACTT AAACAGCCAG TCGCTTCCCG CCGATCCGCT GACTCCGCGG AACTTCTCCT
    47461 CGGCCGCTTC GCCCGGCGTG CTGCCTCCCT CTCAGGACTC GGTTCAACGT GGCATCGCTG
    47521 AAGCCGAAGC TGCTGCTGGT GCGTTCGTCT TTGTCAACGC GTTCCTCTAA TACCTGAGCC
    47581 TGTATTCCTC AACATAGCCG CACACAGACG GACTCAGGAT ATTATGCGTC AGAGTAGATG
    47641 CGTTCGTGCT GCGGCCTATT CATTTGTTGC CCCTGAACCA ATCGCTGATC CCATCGTCCT
    47701 GTGTATTTCA CGTCCTACTT GTAAAATGCT GTTGGTGTTT GTCAATTTGT GTCTTGACAG
    47761 CTGCTAACAC GCATATCGCA TTATTCTCAG TTCTCTCGAT CCAGACGATC CAGACATTGG
    47821 TTACACTATA TCTGGAACGC GTGTTTCGCC TGAGTTATCT CCATACGCCC ACAACTATGG
    47881 TGGTCACCAG TTTGGCTATT AGTTGCGTCA ATATTTCCCA CACAACTATC CATCTAATTT
    47941 ATCACTCAAC AACAGCGTGG GACAGCTCGG AGACGGCCGC TGCGTCTCCC TCGGCGAAAT
    48001 ATCAATCTTC AGTAAGGACA CAATCCCAAA ACGTGCAGAC AGCATCTCAA AACTGAGAAA
    48061 CGGATCAACA ACCTCCGATT CCCGTGCGCA ACTCTTGAAA AACATTGAAG GAAGCAGGAA
    48121 GGGAAGCGTG ATTGCCACAA CACCCTTCAT GATCAACAGG GACAACAATC CGATCCTCAA
    48181 AAAGACTGTT AGTGTGCACC ATTTTACGCA TTCACAGTAT GAAGTGCAGG TAAAAGGCTC
    48241 AGGTCGGACG CCGTATGCTC GGCCTGTGGG CGACGGTCGG GCATCTTTGA GAGGTTGTAT
    48301 CAGAGAATTT CTGGCTTGCG AATATATGGA CGCGTTGGGA ATACCTACGA CGCGGGCACT
    48361 TGGTCTTGTC GGTGGCTCGA CTGGAGTCTA TCGTGATAAA GGCCTAGAAT CCGGTGGTAT
    48421 CGTTGCACGT GTCGCACCCT CTTTCATCCG TTTTGGATCT TTTGAACTGT TTTGGTACAG
    48481 GTGTGTTTTT TTTTCTCTTC CACCAATCGG GTAGTCCTGT GAAATACACT CAACTCAATC
    48541 AACTTTATTA ACCTGAATTA GAGGCGAAAT GGATCTTCTT CGACAACTAG CCGACTACGT
    48601 CATCACGTTC CATTTCCCCG AAATCGATAA CCAGAAACAA GAACTTGAAG TGATGCATCG
    48661 AACAGCAAAA GTGCCTGTAG TTGCAATCGC AGGAACGAAC TCAAACCGAA AACAGCTTTG
    48721 GATGAGAAAG AAAAGAGGCA GTGACGAAGG GAACGGGCGG TGGATTGATT GGTCCATATA
    48781 CTGATGAAAC TTTGGTTACT ATGCAGTTGA ATCGGTATGG CAAACTCTAT TTGGAAGTTG
    48841 TGAAAGATAC CGCATATTTG TGTGCGGCAT GGCAGGCTGC TGGGTTCATT CATGGAGTTC
    48901 TCAACACAGT AAGGAATTTA TCTTCAACGA AGACTTATGT ACTCAAAGTT TTGTGGCAGG
    48961 ATAATATGTC CGTCCACGGT ATTACTTTAG ATTATGGGCC ATTTTTGTTC ATGGATACTT
    49021 ATGACCCATG CTTGTGCAGT TCTTCAACTG GTTTGGAATA GTTTTTCCCC TGTAATTCTC
    49081 TGAATGTGGT TAATGACAGA TGTTGTCGGA CGATATCGAT TTGAGAACCA ACCCAACATC
    49141 ATGTTTTGGA ACCTGTATAA ATTTGGACGT TGCCTTGTCG ACCTTGTCGT AAAAGAAGAA
    49201 ATTAGCGAGT CAGGACAGCC GATTCCTGGT ATTGACGGAA AGGACGTGAT TGAACGAATT
    49261 CTGGATTCGT TTGAAACTGT CTTTATCAAT GAGTATACGG AGATTATGAC CAAGGTTTGT
    49321 TCTGATAAAC TTGGTGATCC TCATCTCACT TGAACCGTTT AGAAACTTGG AATTATGAAC
    49381 ATGGAGCCAT CCGATCTCGA AGTTCTCATT GATCCTCTTC TCCAGCTTCT ATGTGATACA
    49441 GATACGGATT ATGTTCAATT TTTCCGTGCA TTGCAGCAAA TCCGGCTGAC TGAAGCCGAA
    49501 TTTAAAGTTG AATTGGGTCC TATGGTTGCA GATCCATTTG CTCCCAAGAC TGAATCAACA
    49561 AACCCCCCTC TCGTCTTACA ATACATGTCA TTGGAAGATT TCCAACAGTT TCAAATAGAA
    49621 TTAGTCGCCC GCGGGAAAAG CACAGTGAAT TCAATGGGCT CATCACCAGC TTTAACATCA
    49681 ACAAACCCAA CCCCCATCAA CCCCAAAGAA GAAATCGAAA TTCTCGCCCA AGCCAACGCG
    49741 GAAAACGCGA AATGCAAAGC TGATAAATCC CCCAGCGGCT GTTTAGACCT CCTCGTGAAC
    49801 TCCATGAAGC AAGGAATCGC GGACACGATG CATGAAGTCG AAGTATTGAG TTTCATGCAG
    49861 AAACGTGCGA GTGTTGTTCC GAGCTCACCG AGTACGAAGC GGTCGAGTGT TGCGTCTCGT
    49921 GCTGCGTCTC CAAAGAAGGA TAAGGCGGGT GGTGGTATCC CCGAGGAAAG TGAGATTTTA
    49981 GGTGCGGCGG GGAGGAGCTG ACGTGAATAC ACTGAATGAA GAGGACAGCG AGGATGATAT
    50041 AGATGATGAT GTATTTCCGT TGGTGGATAT TATGGTTGCC ACTGATATAC ACAACCATGA
    50101 ATCAATAAGC GGAAGAGTGT TCGGCGTGCA TCTACGATTT TGATGGAGCG TGAACGTCGC
    50161 GCGTCAGTGC AAAGTGCAGG TGCGGGAGGT CGACCTACAT CCTCAAGAAA ATGTCAGTCA
    50221 CAGAACGAAC AACATTAAGA ATGTCAGCCG TGAAATTCAG GATATTGAAG GAAAAGACAA
    50281 AGAAAACGGA GCAGCTGACG CAACAGCTGT GAAAAATGAA TCGGGTCCAA CTGAAGTCAG
    50341 CGAAGTGTTT CCGGAAGAGA ATGACGTCAA ATACAGATGG CAAGAATGGC TCATCAAATA
    50401 CCGTTCTCGT TTGATAACGG AAATGATCAC GCTTCGACCT AACGTTCCAT TAACTGAAGC
    50461 CGTGATCCGG AATGAGGATC CAAACGACGC GCACGCATGC GAAAAAAGAA TCCACGGTTT
    50521 AATTTACGTG GATGGATACT GGAGGAAATT TGTGACAAGG TTACAAGTCT TCCTGAATGT
    50581 GCTCCTGTTG ATGTTGAATT GATGCGCCTC AAAGAAGAGC TCAAAATATT GGCGGATGCT
    50641 GAGGCACGAA CTATTGCGAG TGCTACGAAA TTGAAAGTAG ACGATAAGCC TGAAGAAGCG
    50701 GCAACTGAAG ATGACCTTGA CAATGAATTA CAAGAGCTTC TCGCGAAATT AAAGCGCGGG
    50761 GAGCCGTTAA AACCAACTGA TGACGCTGTT AAGAAACAGC AGAAACCGTT GGGAATGAGG
    50821 TTGTCGGGAC AAGGTGTTGA AGTACTAAAT CAGGCAATGA GGATTCTAGT GGGGGATATT
    50881 TGGGGCGAAA TTACAGACAG CAACGCTGGG TGGGATTCTG TATTTGACAA AGAAGCTGCG
    50941 GCGAGGTGGG GAGGCAAGGT TCCAAAGGTG AGGATTATTT TGTTGTCGAT TCAGACTAAC
    51001 AACAATTATA GCGTAAAGAC AATATGGTAC TTTCTCCCAG CTCATAATTG TAAATTCCTT
    51061 AATAAATCTT TATTGATAAC GTGGACCCGG GAATGGTAAA GAACGACGCA ACCCTGATGC
    51121 AATGTTCATA TATCCAGGTT CCTTTGATGG ATCAATGAAT CCATGCCTCA TTAGGAAGTC
    51181 AATCACACAT AATCCAGACT CTGGCATGAA TTCGTTTCTT AACAGACATT CCTTGAGTTG
    51241 TTCAATTGAC ATCAACTCAA AGCCATGAAC TTCTCCATCC TGACAAACTG GTTTAAAGGC
    51301 AGGATCTAGT TTTAGATCGT AAATGAATTC TGTGTCGGGG ACCCATCCAC GTTCTCCAGC
    51361 CATGAACGAA GTTAAAACTG ACACAGGTTT GACCTTGTCG GAAGTGATGA CGACGCCAGC
    51421 TTCTTCAAAG CACTCTTTAA TAACATTGGC AGTTGGGCTC AAACTATGTG GCAATCCTCC
    51481 TCCAACCTAC AATGAACGTT AGTCCATAAA AACTGACGGT CAAACACTCT ACCATATTGT
    51541 CCAACATCCC AGGGTAAGTC TGAAGGAGAA GGATGCGTTA CAATCAACCA ACAATAAGAT
    51601 ATGAATCGTA ACATACAGGT TTCGTATAAC TCCTGCGAGC AACCCAGTAC TTGATGACAT
    51661 CATCCGTTTC AGTGTAGCCA TTGACATGGC ATCCATAAAC TCTGATCGCA AACAGCCCGT
    51721 AGCACTTCTC TCACACTGAA GCGCAACGTT ACCCTCCTTG TCCCACACTG AATACCTTTC
    51781 GCTCCTCCAC TTGGTTGATT TCAATAATGT CACGTTAGGA TCGTCCCTCC AACGAATGAG
    51841 CAGACTCTCC AATGCATGCG TTCGCTCCTG CTCGGAAACA AGAGTTGAGT TGATGGAAAC
    51901 AGCTGTATCC GTAATTGTGA AGACAGCGTC GCTGCCTGGT GTTTTTGAGA GTAACGTCAA
    51961 GACTTCAGCT CGGATGAATC CAATGAGGCA GCTGTGGCTA GCGTCGAGGT AGAGTGGCAA
    52021 TGCAGTATCT TTGCTTGGAT GACTTAAGAA TTGAAGGATC GCCTCGTGCG AGAGGTTATT
    52081 GGCGGCGTCG ACCAAGGCTT CCATGTGGGA TTTTCTGGTT CTTTTCTCTT ATATTATTTA
    52141 TATTATAAAA TATACATATT CAGGCTATAC AGAAGGAATA GAAAAAGGCG AAGAAAGGAA
    52201 ATAAGATTAA TATTAACGAT CTCTTCTTCT CTGCTTCTCT AATTTTTAGT TTGTTTGGTT
    52261 TGAGGAAATG CCGTGAGTTG TCTCACCACT CCTAATCGCT CTACTGACCA TCCTGTTTCC
    52321 AGCAAATACT ACTGTGATTA CTGTGATATC TTCTGACACA CGACTCGCCA AGTGTAAGCA
    52381 GCAAACATCA GCGGAGATTA AAACTGAAGT TCACTCACCT TGTTACCTTC AGGTGCGAAA
    52441 AGCTCACAAT GCCGGTTGGA AGCACAAGAT GCATGTGCAG AATTACTATC AGGGTGAGGC
    52501 GTCTTGCTTA CTGGGCCCGT TGGGAAACAG CAAACTAACT GAACTGCGCT TTACACCTGC
    52561 TCTTGACATT TAGGCCTATC ACAAGATAAA ATCCAGGAGA TTATGGATCT GCTAACGAAA
    52621 GCGTATGAAG GAAAAGTGGG AGGACCAGGT ATACATCGTT TTTGCATCGA ATCGAACATC
    52681 AATCACCCCT CGACACTGTA CTTCAATTAT TCACGGAAAA GACTGGATGC AAATCATGGC
    52741 GATATTCAGA TAGAACTGTC TCGCTTTTTT TGGAATGGGA TGAATATGAA GCTAATGCCT
    52801 CATTCAGATT TCAACCCAGC TGTTCCATAC AATCCATTCT TGGCGGCTAT GATGGCGAAT
    52861 ATGGCTCGTA CTGGTGCCGT TCCTCCTCCG TTTGGAATGC CAGGAATGGT AAACGAGTGA
    52921 TTTTGTTGTA TTCACGAACT TAATAACTGA CATGCTCTTT GGAAATCCAG CCTGGAATGC
    52981 CTCCATTTAT GCCACCACCT GGAGGGGCTG GATTCCTGCC AGACCTCCTC CCGGATTTCC
    53041 TATGGGCCCA CCCCCTCCAA ACTGGAGGCC ACCTCCGGGA TTTCCTGTTC CTCCTGCTCC
    53101 AGGTGAGTCT GTTCACTGAC ACACACATTG CGAATACTTA CATTTACTCG AAGGTGGTGC
    53161 TGCTCAACCT CCTCCAGGAT TCCCAATGGG TGCACCTCCT CCAAATGGAG ACCCCCCCTG
    53221 GATTCCCTGC CCTCCACCAG GTTTGTTCCC CTTTTCATTC CATTTTTACT GATTATTCTG
    53281 ATAGGTGCCG CAGGATTGCC ACCTAGACCT CCAGGCTTCC CTACTCCTCC ATTTGGAATG
    53341 CCTGGAATGC CGCCAATGCC TGGTATGATG CCTCCAATGC CAGGAATGCC TCCAGCAGAT
    53401 GACGGTTTGT ACTTTTTTAA CCTTCTATCG TGTTCTGACT CTATGTATAG CTTCAAGAAA
    53461 GAGGCTTACA GATGATGATG GGCCATATGG AAAACGTCAA AGAGGAGATG ATTATTGATG
    53521 AGCTACGATG GAGAAATAAA GTAGCAGTTG TGCGTAATGG AAACAAATAT AGTTTTATTG
    53581 GAAACTTAGA AGTAGTCAGT CCCAGTCATA ACCTCCAACA AGTCATCAAT GATTCGTTCA
    53641 ACGCTGCTAC CCACTCCCTT TGCGATATCT CTTTGCAAAG AAACAGGGAT AGATAAATAC
    53701 TGGAAAAGCA AGTCTCCGTC CAAAATAGAT TTTGGACCAG GTGGTCCTGA TGTTATGAGT
    53761 GTCGTCAAGG GCTTGTTTCG TGTTTGAATT TGTCGGAATC CTCGAGGATT GAGACCAGCA
    53821 AGTGGAAGCA AGTAATTGAC CATACGCGAA TAAACTGCGT ACAACCGCTT GTACAGTTTC
    53881 TCTGAGCATG GAATTGTGTA GTTCAATCCT CCATCCAACG TGCCTGTTAA GCTGTCAGGA
    53941 ATGGAATACA AGACAGAAAA TGACTTCTCA CCTCCCACAC AAAAGTACTG GTTAGAATAC
    54001 TGGATAGCAC CAAACTTAGT CCGTCCCAAA GGCAACTTTC GCAAACGAAT ATACTTTTGA
    54061 ACTCGATAAC CAAGATGCAT TTCTCCCTTA TGGATCAGTT TTTGGCCTTC ATACGATTGG
    54121 AAAGCTATTT GAAAACAGAT AAGCAATGAC GAAGGAACGA GCAAAAAATG TGCACTCACA
    54181 TTCAGGCAAA TATGCAAAAC GTGCATATTT TTTTCGTGAT CAGATACGAT GAAAGCCATT
    54241 GTCTGATCGT CAACAATATA TTCGCAACCG TACGCCATCA TTGGACTGTA ATCTTTACCC
    54301 AACATTTTTA ACTTTGGCGG ATCTTCTTGG TAACCACAAA ACCAAACACC CTTTACAACA
    54361 TCCGAAAGTA TCAGTGTATT TTTGATGGAC GTCAAGTTGT TGACATAAAT GTTGGTATCC
    54421 AAAAACGCGA TTCCGTTCAA GGTGTCGTCG TCAAAAGTGT GCAGAATCAT CTACCTCAAT
    54481 GGTCACATAA TGGTAACAGA AGAAATCAAA CATACCCTTG ACCCAATAGC GCAGGCTAGG
    54541 TATCCGTTGA TTCCACAAAG GGCTGTGATT GGACTCTTCT CCTCTGCTTT GTGAAGCAAT
    54601 TTGAACTTGT GACAAGTTTG AGGGTTGTCA ATCTCAGGAA CAACGTCAAT GATTTCAAAG
    54661 ATAAGAATCT GGAATGCAAC ATTGTAAGAA GAAGGTCAGT CGCTATTAAA CAACTTACGC
    54721 GACCACGTGC CGTCAAATCT TCACCTCGAC ACATTCCAGT TCCAACAGCC AAAAACAACT
    54781 TCTTTCCAGA ATTTGTTTGC TTACTGTCCA AATTAACAAC CTGAGCACAC AAAATTTGCT
    54841 CAAACTCTTC CAACTGGAAA CGATCCACAG TTTCCCATGT AACCGGAGAG ATCAATTCCA
    54901 AACTGTATGT TCCAGTTGAC GGATAATACA GCCCAGTACG ATCTTCTTTT GCCTTTTCAC
    54961 CAACAATTTC GAGTTCTTCA CCTTGGTCCA AAACGCCTGC TGCCAAGCTG CAGCCTGTTG
    55021 TGCTTTAGAC AAGTTGAATG GATACGGCGT AGAAGCCGCC ATAATGTATG TATCAGATTC
    55081 AAAATGATAT GTGATTTTGT GTGGAACTCG GCGAAGCGAA ACTTTACACA TTGGCCACTC
    55141 CAAGTCATAG TTGAATTGCC AGGGCAATTG ACACAAACGC AACAGTCCCT ACATTAAAGT
    55201 CAGCTTCACT ATCAATGTAA TAAAATTAAT TTCACCTTCT CATTGACATA GACAAATCCA
    55261 TGAGGAACGT TCACGTTATG CAACTCTGCA AACGTCTTGA TTTCCCATCA ACAACACACG
    55321 GATGAACTCT CAACATCCTC TTTCCAGATA ACCTGCAGCA TCCTCGATAT CAATACCTTT
    55381 CGCAACCTGC ATGCCATCAA TCAACTCAAA CCCTTCGGCG CTACTACTTC CTCCACCCTG
    55441 ACCCGCCATG ATCCAGCAAG GATACTTTCC AGTCATAAAT ACACCACAAT AGAAGGATCC
    55501 GGTTTTACCA TCTGCGCCTC CAAAGCTTCC GACTTGGTTG AATGGGCGAA GGTAGTCGCG
    55561 TTTCACAAAG GAAGGTCGAC AGGTTGTTTT GGGACGGGCT TTAGTTTGTC GCCGTCTGTG
    55621 TCAGAGTAGG CAACTGGGTC ACGAGATATG TGCGTGTGTG GGACACGAAT GAATGTAACA
    55681 GCGAGACGAT GGAGTGGAGG GTATCCACTT TGTTGAGTGG GAGTGGTTGG AGTTTGTGAG
    55741 GAATCATTGC GAGGAGGTGG GAGAGGTGTG AAGTCTTCTT GCGGGATGCC TTGTAAATGA
    55801 TCAAGTCCCC AGTTTCCGTA CGAGCCTACA CTTAAGAGTA AGAAGAACGA GGCACAGAAT
    55861 TTAAAAAATT ACCATCAAAT AAACATCTTG GTTGTTAGCA TCCGGTCCTA ACGATACAAC
    55921 CAGAATCTCG TTGATATCAA CTCCAATGTC TTCTTTTGGC TTTTCTTCGC TCTCAGCTGA
    55981 GGGCAACGAC GAAGCAAAAG CGTCGTTGAT AGAATTCGAT AGCATTGAGA ACCGAGGAAT
    56041 ACTGAAAACA GGAACCAAAT CAGGAAGCTG AAGAACGTCG AGGCGCCCAC TCTCCTTGTA
    56101 AGCAAAGCAA TACACTTCCT CTTTAGACTC TTCTGCAATC TCATCTTGTG TATTGCCATT
    56161 TTCATTTGCT CCATTCTCTT GGGAAGGAAC TTCTTTTGAA GAACTTCCAC CATACAAGTC
    56221 GTCATCATCA TCATCATCGT CTTGATCCAT GATTTCATCA TGCTTTCGCT TTCCACCTGT
    56281 TGGAGATGAC AGAATATCCA AATCCATCTT GGATGGGTTA TTGAATGTTC GTCCTTGACG
    56341 ACGAAGTACC CTTCCCACAG TTTCCAAGTT TGATGCACCA GCAGGGCTAC AATACAGACT
    56401 TGCACTTGTA ATTGCAGCAT CCTAAAAAAC TCGCGTCAAA TCAAACTACA TATCGAATAA
    56461 GAATACTACC TTCTTCTCCA ACAAGATGGT AAGGTTGCGA TGCTCTGCAT CAGCCTTCAA
    56521 CAATATCAAG TCACCAGTGT TTAACAGTAA GACAACGTAT GCATCCGAAA CGGAACACGA
    56581 TACAACCCAA GTGTTGTCGT CACCAATCGC AAGGTTTTGA ATCAACTTTC CTTCATAATC
    56641 GAGTAAAAGA ACTCCATTCG GTTGAACCTG CAAAATCGCA GATTCCTTCA ATACGGATGT
    56701 TGCAAAGACT GTTGGCCAGC AGTATAAAAT CCACTGTCTG AGATTTCTTG CAACTCGTCT
    56761 CCCGTTTTCA AGACCTACAA AAAGCTAAGT CAGTAAACAA ACAAACCATG TGGAAAAGGC
    56821 AGTATTACGG TGGTTCCAAA TTCTTTGGAC ATGATTAAAA ACTTGTGAAA TTCGTTTTCA
    56881 GCTTGAGTCG CATTTGGATC AAAGCACTTG ACAGACCAAG TCTCTTTAAT CTCTGCGAGT
    56941 TCTACGGTAG TTAAGATTTT TGGTCGAACA TTCTTGCTTA AGACACCGAG AGCACCATAG
    57001 GCACCTTGGC CGACACAACA AACGGCTTCG AGGTCACGCC GAACAACAAG ATCACCAGGA
    57061 GTGAACGGAT CTTCCGAGTA TTTTGCAGGC TCTCCAACAG CCATATCGCG AATAGGACCC
    57121 AGGCCCGGCA GAGTATCGCA GACTTTGAAC ACAAAACGCG ATTGCTCAGA CCCAGCTGAT
    57181 CCATTCAAGT CCGACGCTTT ACCGCCACCA CCTCCGCTGG AACTCTTTTT CCCCGAATCA
    57241 CCATATAAAT CGTCATCATC GTCATCCTCA TCCATACTCA TAATCGCCGC AACCTTCTTC
    57301 CCCTTCTCCC ACCACCACTA CTACCACCAC CTTCAACAAC CCCTTCAAAC ACACCCTTCG
    57361 GATTCTCCAA CACACTGACA AGCACAGAAT CACTCACCCG ACTCCCAACA AACACAAAAC
    57421 ACGTCCAACC CCTTCCTCCT CCTTCCAACA AACCTCACGA ATCCCAGCCC ATTCCCAACT
    57481 CTAACCAAAC AACCAGGAAC AGTCAACCGA ACACCACATC GCGTCGCCCG GAACCGCTTC
    57541 ACACCACCCC GTCGACGGTC CCACCCACCA GACCCTGCAT CCCCCGTCAA CTCCACAACA
    57601 AGACACTCTC CGTCCCCGAG AATCACGAGA CACGTGTCAG GGTTCAGGAA CACGAGTTGC
    57661 GCGCCGTCGA GATGGATTCC CCAGTCTTTA CAGTCTGTCA CGTTGCTGTC GTGGTAGAGG
    57721 AGGTTTCCAC GGAGGACGGG TGTGGGACCA AGTGCGTCTG CAGGTGGAGG AGCGGGGAAC
    57781 GCGTGTTCGC GGCCGTAGAA GGCGTTGAAA GCGACGGCGA TACCGGGGAT GTTTGTTTGG
    57841 TCAACGTAGA GGAGGGCGTT TGTGGATTGG ATTAGGAGGC CGGAGGAGAG TGGAGCTGGG
    57901 AGCGGATGGA TTTGAGTTGA GTTGTAGGGA GGTGGGATGT TTGGTAGAGG ATTGGGAATG
    57961 TTGGTTTGTT TGGGTTTTTA GGTGTTGCTG AGTGGGAAGT TATGGAGCTC GAATCGAGTG
    58021 AAAGAACTAG AAGAGATTTC GTGTCTGATC TTGCGGGAAG ACGTCTGGAT TTCAATGGTT
    58081 GGGTTAATTC GCCAACTTCA AGGGAGCCAG TCTTACCCTG TCCACGATTG ATACGTTTCA
    58141 TAGAGGATTG CAAGTGTGGG TTCAATAAAG TCATTCAAGA ATGCGAAATC GACAACTCGA
    58201 CGGACTTTGG GGTCGATTTC TGTTGTCCTC AAAACGTACG ACGGGTGGAA TGGGTATTTG
    58261 CTGGAGGAGA GGTTTAGCCC CAATAGAATG AAAAGACAAG CCCAACTCAC CTAGTTGGAT
    58321 CATCTGACTC GTGTCCCACG TCCTGCTTGA AAGGAAGAAT GGCGATGCGG TCTCCGTAGA
    58381 AACAGAGCGC TGCACAACGT GACTGCGGAT CGACTCTGAT GACTGGCGGC GTCTTTTCGA
    58441 GGACCAACTC TTTCTACAAG GTACGCATTT GCAGATTGAG CGAGGAACAG AAAAGAGTGA
    58501 ATTGAAAGAG ACCGAGAAAG GGTACCTTTA TTTCATCACG TTCAAAGTAG TGGATAGAGA
    58561 CGGTAACAAT AGTGGCAGTT TCTGGAGCGT ACTCAACGAG CGACATCTTA GGAGATTCAA
    58621 CAGGTTAGCA CATGCAAAGA GAGCCGAGTA AAGCGCTAGG TACCTTCGCG TCTGCAAAGG
    58681 CCAAGAGCAG CGAGTCGCAG CCCGCCCGAC CCGCGCGCGT CGTCGGCAGT CGCACTTTCG
    58741 CCAACGACGA AACGACGCCG GCCAGGGCAA ACTCGGCGAC CAGATTGAGG GTGTTTGTCG
    58801 CTGTGGCCGT GAAGATCTGG AGCAGCGACC CACGCGCAAC AACGACATTC GCGGCCTTGG
    58861 ACGACGTGAA CGCGAGCGAG GTTGAGTGCT CAATTGCTGT GGCTCGGTGC ACAGACGCTG
    58921 CGAAACTGTG CATTCGTTTG GTTGTGGTTG TGTGGTTGGG CAAGAGAAAA ACTACACCCA
    58981 AAAGAAAGCG ATGGACTCGC TCTTCATCAT CAACTCGGCG GCGGGGTACT TCACCCACTC
    59041 TCTTACTTCA CTCTATTAAA GTATCTCTAG GACACCGCTC ATCGAGAAGC ACTGCAAAGG
    59101 CGACAGTGGC CCTGCTGCGC GCCAGGCTGT GGCCCTCTTC TACGACGCTA TTGCCCGGTC
    59161 CGCAAAGCTT CGCACGGTAC AATTAGTTTC AATGGCCTGA ATTTGTCTTA AATGCATCCC
    59221 GATTAGGTCC CTGTGGCCGC GAATGCACTC ACAGCTGTAA CGTCTCCCAA CACAATCAAC
    59281 CTCAACAATA TCAACCAACT CGCGTCAACC GCCTCCGCTG CAGCTGTTTC CGCCGCTGCA
    59341 ACTACTACCG CGGCTGCTGC TTCCGCCCTC AACTCTCTTT CATCACATAT CCCTCTCTCT
    59401 CAAACTTAGC GTCGTCAATC CCCACTGTCC AGCAACCAAC TTCCACGTCG GGCGCTTTCT
    59461 TTATTGGTGG TGACGGTGGC GTTATTGTTA ATGAAACGAA CGTGTTCGAC GTGATCCCAC
    59521 TGGCAAGTAC CGATGAGTAC TACCTTGTTC ACATTCAGAG GAACGGTCTC TTCTTTATTG
    59581 GATTATTCAA GGAAGAAGGT ATGTGTGAAA CTTTCTACAG TGGCCAAATG CGTTCACTAC
    59641 TTGAAGGCTG CCACGTTGAT GTCAGTCGAA CACCAAAATC CCTCATCTTC CATTCCAATG
    59701 GAAATACAAT CTAACACCTT CATTTAAAGT ACAACCAATG GAAATTATCG AATTCCTTCA
    59761 ACGTATTGTG GATATTCTGA TCGACTACTT CGGCGAAATC TCAGAAATCA TCATCAAAGA
    59821 ACACTTTGTC GTGGTGTACG AATTACTGGA AGAGATGCTG GATCACGGAC ACCCATACAT
    59881 TACAGAGCCA GCAATCTTGA AAGACATGGT TCCACCACCT TCACTCCTGT CGAGTATGAT
    59941 GAGTGCTGTT CAATTGGGAC CAAAGTAAGC GTGAAATTCC CTGTCTATGC TGGACTGGAT
    60001 CTCACAGCTT TTTATAGCTC ATTCGGAGCT CCCAAAATGC CAACAGCTTC ATTCCCCGTA
    60061 GTTCCATGGC GAAGTGTTGG AATCAAATAC ACAAAAAACG AATTCTACAT GGATGTCATC
    60121 GAGAGTTTGA ATGTCATCAT GGACAAGTCA GTTTTAAATA ATTTCAATTT GTCACCGTTC
    60181 TAATCATACC ACCAAGAAAT GGAGCTATTC TGTCGGGAAC AATTGGAGGA GAAATCAACT
    60241 GCACATCACG TCTCTCTGGA ATGCCGGATT GCACTCTCAA CTTCCAAAAT CCACGATTGT
    60301 TTGAAGATGT CATGACCTCC TTCCATCCAT GTGTGAGATA CTTCCGTTTC GAAAAAGAAC
    60361 GACTTGTATC ATTCATTCCA CCTGATGGTG ACTTCAAACT TCTGGACTAC GTGTAATTTC
    60421 TATCCTTCCG GCATCAATCC CTTTAACACG TAATTGTTAC AATAGGATCC CAATCACAAA
    60481 CACAAATCAC TTGCCAGTTC ACCTAAAACC AAGCATTTCA TTCACAAAGT CCGGCGGCTC
    60541 TCTCAGCATT CATGTGTACC CACGTAGTAC AGGCGGCAAA CCTCTGGAAC AAGTGATCGT
    60601 CTCCCTCGTC CTGCCTCCTC AAATAGTTAG CGCTAAAATC GATTCAAATG TGGGAAGCGT
    60661 GCAATATGAC CAGAACGCGA GGGTATATTT AATTCTCAGG AATTCAATGA CACACTAACG
    60721 AATATTCATC CCAAACAGAA AGTGCGCTGG ATCATCCCCA AAATCGCACC AGACCAACCA
    60781 GCTCCACACA TCTCCGGCAC TCTCCACACC CAACCCACAA CCGATGACAC CACAGACCAT
    60841 CCGTGCCGTC CCAAAAAAGA AGGATCAAAG CATACTTCCT CAAAAATCGT GAACCAACTG
    60901 TTATCTGTCT CACCAGTCGT CGAAATCAGC GTTGAGTTCA AAGTCGCAAT GCACACGGCT
    60961 AGTGGACTCA AGATTGATCG GTTGGATGTG ACAGGGGAAG GGTATGGATC CAAAGACCAT
    61021 TATGGACATA TTGCGGTTGG GTTGATTGAT CCGTTCAAGG GGGTGAGAGC GTTTTGTCGT
    61081 TCTGGGAAGT ATGAAGTCAG GGTGTAATCG CACAAAATGG GAACGAGTCT TGTTTTTATC
    61141 CAACATGATA GTAAAAAAAG CAACAGTGAG CTTGAAACTT TCTTTGATTG AACTCTATGT
    61201 TTTGCACTGA ATTTTGAGTG GTTTTAATTT AGAAACTCCC AGAAATCGTG GGCCTCTCTC
    61261 ATCATAAAAC AAAAACCCAC TCAACGGGAA AACGTAACTC AAAAAACTAA ATGACAACCG
    61321 CATCACCACT GAGCCTTCAG TCGTTTGCTG CACAGTATAA CATCACTCTT CCCAAGACGT
    61381 TTCCAAACCC GTTTAACTCG GAGGGCCGAC GTCGTCTTGG AAGATCGTGG ACATTGGGCA
    61441 AACTCCCATT CATCGTTCCG AAAGAGCTTG GTGCGGGATT CGGTTGCTTC CAAGCTCCAT
    61501 ACGTTCCAAT AGGTTTCCCC TTGGATATCA CCGACAATGG AACCATTCCT TTGACAATTG
    61561 AAAATGCATG CAAGCCTGGA TTCTTTTGTC CTTTCCTTGA CATTTCCAAT CCCGCGACTT
    61621 ATCCTGTTCA ATGCCCACCA TCGCCAACTT GTTTTTACAC AAGATCACTC GGATATCACT
    61681 GTTGGGAGCC TCAGGGCGTA TTTGAGCCAA TGCCTTGTCC ACCTGGATTT TACTGCCCTG
    61741 ACTACAAGAC TACCGTAGTC TGGTAAGTAA TACCTATGGA AATTCAACAA AAATTAATTG
    61801 TGTTCCAGCC CAACAGGATC GTACTGCCTC ACGGGACAAT CTGCGCCAAC GCCTTGCGAG
    61861 TTCCTGAGCT TGTGTTCTGC GGGAACTATC ATCCAGCAGC ACTATGGATT TCTCATCATT
    61921 ATTGCAGTTG TCGACATCAT TCTCGTTCTC GTGTACTTTA TTCTACGTCG CCTAGAGTCG
    61981 CGTCGCCTTA ATAAACAAGA AACGGAGCAC GAGGATAAGA AGGCTTTAGG TGCTGATGAT
    62041 ATTCAACGCA ACATCTTGGC GTTGACTGCT GGGTTCCACA AGGGCCTTGA TGGTCGCACC
    62101 GACTTGCAAA TGAACTATGA ATTCGATGAT TTGAGTTTGA CTCTTCCAGA TGGGAAGGCT
    62161 ATCTTGCAGA GCGTATCAGG TTCAATCAAT GCTGGAAAAA TGACGGCTAT CATGGGGCCT
    62221 TCTGGTAATT ATCTTGTTCA ATTGATATTG ACTTCTGGGC GTCAATTATT AATTTCTCAT
    62281 ATTGTTACAA TAGGCGCTGG AAAGACAACA TTCATGAACG TTTTGATGGG TAAAGCTGCC
    62341 AGAACTGCGG GTACCTTGAA GATCAACGGC ACTGTTGCCG AAATGGCCTC ATTCAAGAAA
    62401 TTGATTGGTT ACGTTCCGTA AGACGACACT ATGATTGAAG AACTCTCTGT CCGTGAAAAC
    62461 ATTCGCTACT CTGCTCGAGT CCGTCTTCCA AACTCTTGGA CGAATGCCGA AGTTGACGCA
    62521 CACGTCGAAG CCATTTTACA AGCACTCAAG TGAGTTATGC ATGTTTAAAA GTACTAGGTC
    62581 TCATGTTTTA TTCAACAGTT TGTCCCATGT TGCTGACAAA AGAATCGGAA ACGTTCTGCA
    62641 GAGAGGAATC TCTGGAGGTC AGAGAAAGCG TGTCAACATT GGTATGGAAC TTGCTGCTGC
    62701 TCCACTCTCT GTTTTCTTGG ATGAACCCAC TTCTGGTCTT GATTCCACTG CAGCTATGGA
    62761 TGCAGTGAAC ATCTTGCACT CCATCTCGCG TCTTGGTCTC ACGATTGTTG CAGTTGTTCA
    62821 CCAGCCACGC GTTGAAATCT TTGAAACGTT CGATGATGTC CTCATGATTG CACCAGGAGG
    62881 GAGAACTGCC TACTTTGGAC CAGTTTCAGG CGCCAAGCCA TACTTTGAAT CCCTCGGTTT
    62941 CTACTTCCGT CTAACCATCA ATGTCGCAGA TACTCTGATG GATATTCTTG CCGGGCGTGG
    63001 CGAATTGAAC AACGGCATTC CAGCAACGAT TCTTGGTGTG ACTCAAATTT CCAATACATG
    63061 GAAGGAATAC GCTGCTACTG TTCTCAAAGG TCCAGAATTG CCAGTGTCAA AGGCGTCCAT
    63121 AGAATCCATG AATGATCTTG CCACACAACG CAGTGCCTCT TATATTCGTC AAGTTGGCCT
    63181 CGCTTGCAAC CGTTCATTGG CCCAACAGTC GCGATTGGTT GGAGGCTTTG TTCTTGAATG
    63241 TTTGAACGGT CTCGCCGCAG GAGCTATTAT GGGAGTCGCT GCTTCTGGAG GCGAAAACTT
    63301 TACTTCGCAT TTGGTTTTCC CGTACCTTGG ACTTTCACCA GCGTCCAGAG CTTGGTTCAT
    63361 TGCGATGTAT GGAATGCTTA TCGGCATTGC GATTTCTTTG GCTGCTGCAC CAGCAGGTGT
    63421 CAATGTGTTT AGTGGCGAGA AGGCTGTGTA TTTGCGAGAG GCTGAGGCTG GACATAGCAC
    63481 CACAGCTTAT TTTATCGGAA AGAATCTCAG CGTAATTCCA AGAATTGTTT TTTCGTCGGC
    63541 GCACTTCTTT GCATTGTACT ACTACTTGGC ACAGCCTCCG ATTGCAATTG GAATCCAGTT
    63601 TGCGTTGTTG TTCCTCAATT TCTTTGGAAT CTATGGAATG GGAATGTTTA TTTCGATGAT
    63661 CATCAGCCAG CAGAATGCAC CTCTTATTGC AGTCACTGTT GGATTGATAT CTGAAGTTTG
    63721 TGTGGATTTG GTCCATCCCT CGAAAATGCA ACTGATGATG GTTATGTCTT CATTTTGGAT
    63781 ATTGGGTTGA ACAGATGGGC TTCTGAGGCA CAGTTTTGGG AATGGGCCAA GCCTTACAAA
    63841 GGGATTCTCA GTATTAGTTT GTTGACTGAC TCCTTTGGTT ACGAAGATGG AAATACTTTC
    63901 ACCAACATGG GTGTCATGCT TGGCCTGGGA TTCGGATACC GCTTGATTGC ATACATTTGT
    63961 TTGTTGTTTG TGTTGAAGGC AGGATACTTC CGCAGATTGA TGGCTGGGTT CAGGGCTAAG
    64021 GGAAAGAAAA GCGAAACGTC TCTTTCTTAG CGCAGAATTA CACTTTACAA ATTTTATTAT
    64081 CTCATTCTTA AATAAAGTTT ACCTTTTCCT GAAAATCTAT TATCAAACGT CTGATCACAG
    64141 GAGTAATATT CTATGTTTGC CCAAATTCCA TTCTCGCTGT CCTTATTCCA GCGTATTGAT
    64201 AGAAAGGAAG ATAGTCATCA TTTGTTACTT TTGTTCATTC TTGTTTTTTC TCAACACAAC
    64261 CAGAAAAGCC GAAGCCGAAG CAATGCCACC ACGCCGCGGA CGCAGCAGCG GAAAAGAGTC
    64321 AGGCAGCGAA AGCGCGACGG AAGAACGCCA CGTGAAGAAA AGTGGATCGC CAAAGAGAAC
    64381 GGGGCGGTCG TCCAAAGCGT CCGAGAACAC AGCGACCACA GCAACCACAG CGACTTCGGA
    64441 TGCAACGTCG CCAACACGCG CCTCAAAAGC ACACTCGGAT TCAGAAGAAC AAGAACTCAA
    64501 AAAGAAGTCA AAGTCAAGGA CGCCCTCGCC GCGAAAGAAG GACTCAGAAA CAACCTCCGC
    64561 AGTCGGAGTC GACAAACCTC CTCTTGCTGA GAAGAAACCA CCCCCGCCAC CTCCTCCTCC
    64621 GAAACACAAA CTAAAGAAGC CGCTGCAATT CACTCCTCAG CCGGTGGTGC CCGTCATCAG
    64681 TCAGAAGAAG GAGGATCTGC TCATGTTCAT TGCTGACGAC GATATCCGTA AGCACATCCC
    64741 TCGTCCGTGT TTTCTGTCGT GTGCTCACTG TTTCATATAC AGCGTTTGAA GAAGAATGCA
    64801 TCCGTCAGCC TCACTACTTG AAAGCGTGGA TCTTTTACCT CGACCACAAA GCAACTGCCT
    64861 CCCTCCCTGC TCGCTCCTTC CTCTTTGAAC GAGCCCTCCT CTCCCTTCCA GGCTCTTACA
    64921 AACTTTGGAA GGCATACACT GACTTGCACC TCTCCCAAAT CCTTGACATG AAATCCACAA
    64981 ATCCTGCTAC TCAACTCTCA AAGCGCCTTC TTCCCATCCA TGATTCTGCC TACGAATCTC
    65041 TCAATAGCAT GTACGAACGG TCTCTGATTC TCTGCAACAA GCATATTGTA CTCTGGTTAA
    65101 ATTATTGTCG TTTCTTGATG CACCAACCAT GCCCCACAAA AACTCGAAGA ACGTTTGACC
    65161 GGGCCTTAAA ATCTCTGCCC ATTACACAAC ATCCACGAGT GTGGGATCTA TACCTCAAAT
    65221 TTGCAACTCA ATGTGGTGGT GAAACGGCCG TGCGAATCTG GAGACGTTAT TTGAAGCTTC
    65281 AGGGCCTTGA AGCTGCAGAA GAGTATGTTG ATCTTTTGCT CATTGGACTT GAAGAAGAGG
    65341 AAGAAGATGA GAACCAAGAA AATGATGATG CGGACGACGA AGATGCCCCT TCACGTCGCA
    65401 TTAAACCATC TTCAAGACGT TATGCTGAAG CCGCTCGCGT ACTTTCCCTG ATAATGTCCG
    65461 ATCCAACTTA TGTCTCTCCC CATGGAAAGA CCTCGTTCCA ACTGTGGACT CAATTCTGCG
    65521 ACCTTGTCTG CACACACGCA GACGCAATCC TCCTCCCCAC AACAGACGCC CTCTTTGGCA
    65581 CAGTCGCAGA CTCAACAGCT CGCGCCGATG CCGGTGTCCT CTCTACAGCC TCAAACGGAA
    65641 AAGGCTTAGG CCTTGTGGAA GTCTTGAACG TTGAGAAAAT GATTCGTGCG GGACTCACAA
    65701 AATTCACGGA CCAAGTGGGA CGGTTGTGGA ACTCGTTGGC GCGGTGGCAT GTTTCGCTTG
    65761 GGAAGTTCGA ACGGGCTCGT GATGTGTACG AGGAGGCTAT CACGAAAGTC TCAACTGTTC
    65821 GTGACTTTAC GATGGTGTTT GACGCATATG CTGAACTAGA GGAAAGTGTA ATAAGTGCTC
    65881 GTATGGAGGA AATCGCGGAA GTGGAAGGGA ACCCGGATGT TGCTCCTGAA GACAAGAAGG
    65941 AACTTGAAGT GGATGTGGAC ATGCGTCTCG CACGACTGGA GAAACTTATG GAACGCCGTC
    66001 CGTTCCTCGT TAATGACGTC TTGCTGCGCC AGAACCCACA CAATGTGAAC GAATGGGACC
    66061 AGCGTGCCAA CTTGTACCGG GAGCGCGGAC AACTGGAAAA AGTTATTGAA ACGTATTCAG
    66121 AAGCTGTGGC TACAATCGTT CCCAAGAAGG CATCTGGGAA GCTGCATTTG CTTTGGACTC
    66181 GATTCGCCAC CTTCTATGAG GACCATGAAC AGCTTTCTGA GGCAAGACAG GTGTTTGAGC
    66241 GGGCTGTCAA CGTCGTGTAC AAGAGTGTGG ATGATTTGGC CGAAGTGTGG TGTCAATGGG
    66301 CTGAGATGGA GCTTCGTAAC AAGCAGTTCC AACGTGCCCT GGATGTGATG GGACGAGCCA
    66361 CTGTTCCTCC ACCTCTGTCG AAGAAATTCC TTCTTTGAAC TTGTTGCGGT ACAATGACGA
    66421 GGATTTGTCG CCACAGATGC GTGTGTTCAA GAGTTTGAAG CTTTGGTCGT TCTATGTTGA
    66481 CTTGGAAGAG TCAATTGGAA CTGTTGAGAG TACCAAGTTG GTGTATGAAC GTATTATGGA
    66541 GCTCAAGATT GCGACTCCGC AGATTATTAT TAACTGTGCA AACTTTTTGG AGGAGAACAA
    66601 GTGGTTTGAG GAGGTTTGTT ATTTGATCAC TTCATTGATC TCATCTAACT CACGTTTCAA
    66661 AAATAGTCTT ACAAAGCATA TGAACGTGGT ATTGAGTTGT TTGGATATCC TATCGCCTTC
    66721 GAACTCTGGA ACTTGTACCT CCAGAAATTT GTCGACCGTC ACGGAGCCGA CAAACTCGAA
    66781 AGAGCCCGCG ATCTCTTTGA ACATGCGCTC GACAAGTGTC CCGCCAAGTT TGCCAAAACC
    66841 CTCTACCTCC TCTACGCCAA ACTCGAGGAA GACCATGGAC TCACTCGTCA TGCCATGAAA
    66901 ATCTATGACC GCGCCACACG CGCCGTATCC GACGCCGACA GATTCCCCGT CTTTGAACTG
    66961 TACATTGCAA AGTCCGTCAG TTTCTTTGGC CGCACGTCAT CCCGTGAGAT TTACCAGCGC
    67021 GCATTGGAAG TCTTACCTGA TAAGACGGCT CGTACTATGG CAATGCGGTT CGCGCAAATG
    67081 GAAGCGAGTC TGTTTGAGGT GGACCGCGCT CGTGCGATTT GGAGTTATGG ATCGCAGTTT
    67141 GCGGACCCGA GAATGGATCC TGAGTATTGG AAGGGATGGC AGGAGTTTGA AACCAAGCAT
    67201 GGTAATGAAG ATACGTTCAA GGAGATGCTG AGGTAACGTT TTTGTGAATC TTGCGATTGT
    67261 AGTTGTAAAC TCATACTCCA CCGTGTTTAG ATTGAAACGT TCTGTGCAAG CCAAGTTCAA
    67321 CACTGACGTT ACTTTCATCT CGTCACAATT GATTGCTCAA CGTGCTGCGG CTGCTGGACT
    67381 CCAACAAACC CAACAGGAAG CTGAACTGAA TGCTCAACTC GACGAAGAAG ACCGCAAAGC
    67441 CGGCCGCCCA GTCCCAAGCG AAGCCCCAAA ACAAGCCCCT GGCGCCTCCC GAATTGTTGG
    67501 TTTCGTTCCA GCCAAATCTA GAACCACTTT GAGTGAAGTC ACGCACTATC ATGGTGACGA
    67561 AGAAGATGGC GATGAAACTA AGAAAGCTGC TCCATCTGCT GCAAATCCTG ACGCGATTGA
    67621 TATTAGTGAT GACGACGATG ACGAAGAGGA AGAAGAAAAA GATCCAATGG AGTTGGACTT
    67681 GGAAGAGAAG GAGGAGGTGC AGGATGTGGA TGAGGAAGGG AAACGAGAGT TTGCGAATTT
    67741 GCAGAAACGG GCTATTCCTG ACGGCGTGTT TGGTGGATTG GCCAAATTGG GAGGTGGATC
    67801 TGGTGAGAAG GAGGAGGAGA AGAAGAAGGA TTTGGGGCAA AGGAGAGGTT CAAGAGGAAG
    67861 CGATGATGGC TCGATGTACT CGAAAAGGGG TTATTACTGT GCAGATTGAT TAGGATGTGT
    67921 TATTTTTGGG ATTGTTCTCT AATGAACTGT TTTTTTTGTT CTATTTATTT GTGTTTTCAA
    67981 GGAAGGATGC GCATCAGCAG TGTGATCCGC ATCTTATTTG CCGCCACTGT GACGTTCGCC
    68041 GTTCTCTGGA TGCTGTCGAC AACGTCCTTT GTTGACGTCG AGGGCCACGC GGGCGAAGCG
    68101 GCGGCGGCGG CATTCGAAAG CGGCGAGTTC AACGCCAACG ACCTCTCGCT GAACCATTCG
    68161 CAATGCCTTG TCCACTTTCC GAATCTCTTT TCTCAAATCG AAGAAACGGC CTCGTTCTGC
    68221 CGAAAGATTG GCGGCATCTA CGCAAAGACA TTCGACTTTC TCTATTCGCT CAACAAGGAC
    68281 AACAAGCACC AGCGCGGCGG TTTCCAAATC CACATTGTCC TCAAAAACAA CAAACTATTC
    68341 ATCAAAGAAT ACATACATGA CCACCCGAAC ATCAACCGTG CAATGCTCCT GCTTGAACAC
    68401 TTGGACAGAA TCATTCAAGC CTCTCCGGAA CCAATCAGCG ACGCTGAGTT TGTCATTGAT
    68461 ATTACAGACC AAGGCGCTGG AGACGTTGTT GGGCCTGTCT TCTCGTTGGC GCGGAAACAT
    68521 GGGAATCAAA GAGGCTGGTT AATACCTGAT TTCGGATTCA ACGCATGGCC AGAAGTCGGC
    68581 GTCCTCTCCT ACGAAACACT TCGAAATGAA ATTGAAGACT TTGAAAGGCG AGTCAGAAGT
    68641 GGGAAGACAA AGAAGGTGGA TAAACTGTTT TGGAGGGGTG CACCTATGCA TTTCAAGGAA
    68701 CGGAAGGTAT GTAAGCCAAT AGATAGTTTA GGAAACTGTA GTAACGCCTG TTTTTCAGGA
    68761 ATCTTTGGAT CTTGCGAATG AGAAATGGGC TGACATCAAA GAATTGAAGT GGTCTTGCAT
    68821 GTCAACACCA AACAAGGAAG AGTGTAAAGG GTTGACGGAC CATAAAACGA TTCCCGAACA
    68881 CTGTGGATAC AAGTATTTGC TCCAAACAGA GGGTTACTCA TATTCTGGGC GGTTCAAATA
    68941 TCTGCTGAAT TGTAACTCTA TCGTGGTCAC AGGAAAGCTG GATTGGGACC AACACTTCCA
    69001 CCACCTTCTC GACGCAAAAG ATGGATCTCC CGACCAAAAC ATTGTCCAAG TACTCCTCCA
    69061 TTCAAAGTCA ACTTACCATT AGTAATGGAA TCTCTCATGA AGAATGTGAC GCAACAAAAG
    69121 ATTGTACGAA ACAATAGTTG GAGCCTTCTA CGGAATCGAT ATTTGACACC CGCTGCGAAT
    69181 GCATGCTATT GGCGGCATTT GATCAACCAA TACGCTGCAT TGATGCAATT TGAACCTAGT
    69241 CTTGAACTAA GGGAACTTGA GGCTGGGAAA AAGAGGTTGG GAGCTGCGGG GACAGGGTTG
    69301 GCGCCACCAT ATGAAAGTTT CATCTTGATG CGGAAAGTAG ATTGGGAACT GAATTAAAAT
    69361 GTTTCATCCT TTATTTTCCA GATTCAGTGG CAATCAAACG GGAAAAGGCC GAGCCGAAAC
    69421 TAAAATTTTC CTGCAAAATT TTGGCAGCTC CAACAAAGTC AGGAACAAAG GTAAGCTCAA
    69481 CCTTATACTC AGAAGCACGC TGTTGTTTGT TTGAAAACCA GAAAGTTGCT GAATCCACGC
    69541 CCGAACTTCT TTGCAAGATC TTCTTCCACC TCAAAGGCTT AAACGGCCTG ATTCACGGTT
    69601 TCTGATTAAC GCTCAGGTAC CGGTCGTCAA TACAATGGTT GCATCACACT CACCGCTCGA
    69661 TGCGCTGAAG CAAGTGGCGT TTGTGGGGCT TTCTTTTCAC GTGCATGTGA AGAATCGTGG
    69721 GACTGTCTTC TAAAAGTCGA CCGTTTTTTC AGGGCCTCCC ACAATTAACA AGTCCACCCA
    69781 AAAAATGGCA ACAACCTCTC CGCTGAGCCT TGAGTCGTTT GCGGCACAGT ACAATATCAC
    69841 TCTGCCCAAG ATCTTCCCGA ATCCATTTTA CTCAGAAGGG GAACGGACCC TTGGCCAACC
    69901 TTGGACATTG GGAAAGTTGC CAATCTCCGT TCCAAAAGAG CTCGGACCAG GTTTTGGATG
    69961 CTTTGAGGCT CCGTATGTCC CTGTCGGTTT CGAGCTGGAT ATCACTGACA ACAACACGTT
    70021 GCCGTTGACG ATTGGCAACG CCTGCAAGCC TGGATTCTTT TGTCCCTTCC TTGACATTAC
    70081 GAATCCTGCA ACGTATCCTG TTCAATGCCC ACCATCTGGT GATTGCTTCT ACTATAGATC
    70141 CATTGGATTT CCATGCTGGG AGCCGCAAGG AGTGTTCGAG CCCATGCTCT GCCAAGTGGA
    70201 TTCTATTGCC CTGACTATAA GACTGTAACA GTCTGGTAAG TTGTGCTGAC TTATTCGCTG
    70261 CTGTTATTAA TGGTTGACGC AGTCCGGAGG GTCACTACTG TCTCAGTGGG CAAACAGCCC
    70321 CAACACCTTG CGAATTCCTG AGTTTCTGTT CTGCTGGTAC CATTATTCAG CAACACTACG
    70381 GCTTTGCCAT CCTTGTTGCC GTAGTGGACG TCTTCCTTGT TGCGATCTTC CTTGTTTTAC
    70441 GTCAGCGTGA AAAGCGCCGC ATCAATAAGC TCGAAGAGAG CCAAGAGAAC AAGAAAGCTT
    70501 TGACTACGGA GGACATTCAG CGCAATATTT CGGCATTGAC TGCTGGATTC CACAAAGGTC
    70561 TTGAAGGACT TGCGGACTTG CAAATGAACT ACGACTTTGA TGATTTGAGT TTGACCCTTC
    70621 CTGATGGGAA ATCCATCTTG CAGGGTGTTT CTGGATCTAT CAACGCTGGT AAAATGACTG
    70681 CTATTATGGG ACCTTCTGGT AATTTTTTCA TACTCACTTG TAATTGGTTT CTTGGCATCT
    70741 CATATTTTGC ACCCAGGCGC TGGTAAAACA ACATTCATGA ACGTTTTGAT GGGTAAAGCT
    70801 GCCAGAACTG CGGGAACTCT GAAGATCAAC GGCACTGTTG CCGAAATGGC CTCATTCAAG
    70861 AAATTGATTG GTTATGTTCC CAAGACGACA CTATGATTGA AGAACTCTCT GTGCGTGAAA
    70921 ATATTCGCTA CTCTGCCAGA GTCCGTCTTC CAAACTCTTG GACGAATGCC GAAGTCGATG
    70981 CACACGTTGA AGCAATTTTA CAAGCACTCA AGTGAGTTAT ACATGTTTAA AAGCACTAGG
    71041 TCTCATGTTT TGTCAACAGC TTGTCCCATG TGCTGACAAA CGTATTGGAA ACGTTCTGCA
    71101 AAGAGGAATC TCTGGAGGTC AAAGAAAGCG TGTCAACATT GGTATGGAAC TTGCTGCGCT
    71161 CCACTTTCTG TTTTCCTCGA CGAACCACTT CGGTCTTGAT TCCACCGCTG CCATGGACGC
    71221 TGTGAACATT TTACACTCTA TTTCGCGTCT TGGTCTCACA TTGTTGCGGT TGTTCACCAA
    71281 CCCGCGTTGA AATCTTTGAA ACGTTCGACG ATGTCCTCAT GATTGCACCA GGTGGAAGAA
    71341 CTGCCTTCTT TGGACCAGTT TCCGGTGCCA AGCCATACTT TGAATCCCTC GGTTTCTATT
    71401 TCCGTCCAAC CACCAATGTC GCGGATACTC TCATGGATAT TCTTGCTGGA CGTGGTGAAT
    71461 TGAACGATGG TATTCCAGAG ACCCTCCTTG GCGTTTCTGA AATTACTGCC AAATGGAAAG
    71521 TCCATGCTTC GTTGTTGACA ACCAACAATA CCAAGGCATC CAACTCCTCA ATTGATTCGA
    71581 TGAACACTCT TGTTAAGCAT CGCGGCGCCG CAATTATCCG TCAAGTTGGA CTTGCCCATA
    71641 ACCGCTACCT CGCTCAACAG TCCCGTTTGG TTGGAGGTTT TGTTCTTGAA TGCTTGAACG
    71701 GTCTCGCGGC TGGAGCAATT ATGGGAGTCG CGTCGTTGGA GGTGAAAACT TGTCTGCCCA
    71761 TTTGATTTAT CCATACATGG GTCTGTCCAC GGCATCAAAG GCTTGGTTCA TTGCAATGTA
    71821 TGGAATGTTG ATTGGTATTG CGATTTCTCT TGCTGCTGCA CCGGCTGGTG TTAACGTGTT
    71881 AGTGGCGAGA AGGCTGTGTA CTTGCGAGAG GCTGAGGCCG GACACAGCAC CACAGCTTAC
    71941 TTTATTGGAA AGAATCTCAG CGTGATTCCA AGAATTGTTT TTTCGTCGGC GCACTTCTTT
    72001 GCACTGTACT ACTACTTGGC ACAGCCTCCA ATTGCAATTG GAATCCAGTT TGCATTGTTG
    72061 TTCCTCAATT TTTTTGGAAT CTATGGAATG GGAATGTTTA TTTCCATGAT CATCAGCCAG
    72121 CAGAATGCAC CTCTTATTGC AGTCACTGTT GGATTGATAT CTGAAGTGTT GTGTGGATTT
    72181 GGTCCATCTC TCAGCACTGC TACGGCTGAT GGATATGTCT TTATTTTGAA TATTGGGTTG
    72241 AACAGATGGG CTGCAGAGGC ACAGTTTTGG GAATGGGCCA AGCCCTACGA GAAAGTATTT
    72301 GATGAATATT TGTTATCGTA CTCGTATGGA TACCAGAAAG GAAACACGGT CAAGAACATG
    72361 ATCATCATGT TTGCTCTTGG ATTCGCATAC CGCTTGATTG CGTATGTATT CTTGTTGTTT
    72421 GTGTTGAAGG CAGGATATTT TCGTGGGTTG TTGGCAGTAT TTAGGCCCAA GTCTGGAAAG
    72481 AAGACTGACG TTGCTGTCTG AACCCGAACA CTTTTTCTTC TTCCTCTTCT CTTACTCTTA
    72541 AGTCTTAAAA TTAGAATTGT TTGATAAATG ATGATAAATC ATCTAGTGGA GTAACTCGTA
    72601 ATTCGAATGA AGGCTTTACA AAAACAGGAG ATGAAAGAAT AGACGAAGAT TCCCATGTCG
    72661 CGGTACGACT TTCATCAGCT TTTTGCCTGA CAGTTATTCT CAGCTGTATT TATAGAAAAG
    72721 CTCCAATACC AAGATAATTC AGAGAAAATT ATGGCTCTTC CAATGTGTGC AATCATCAGG
    72781 TTTTTATGCT CGCTGAGATT TATGGTAAGA AACAAGTTTC CATTATTCCA CAAAAATGCT
    72841 TGATTGGCCG AAAAACACGT TTCTGAGGCT TTCTTTTTTC AAGGAATTGT GGAGATTCGT
    72901 TGGACTTGTT GCTTGGAAAT CAGCCGTTTC TTGCTCCCCA CTCAATCCAC CCAAAAATGT
    72961 CAACCATCTC TCCGTTGAGC CTTGAGTCGT TTGCTGCACA GTACAATATC ACTCTGCCCA
    73021 AGATCTTCCC AAATCCTTTC AACTCGGAAG GAGAACGGGT CCTCGGAAAA CCATGGATAC
    73081 TTGGCAAGCT TCCAGTTGCC GTCCCAAAAG AGCTTGGAGC AGGATTCGGA TGCTTCCAGG
    73141 CTCCATATGT TCCGGTTGGT TTTGAGTTGG ATATCACTGA TAACAACACG TTGCCGTTGA
    73201 CGATTGGCAA CGCCTGCAAG CCTGGATTCT TTTGTCCCTT CCTTGATATT ACGAATCCTG
    73261 CAACGTATCC TGTTCAATGC CCACCATCTG GTGATTGCTT CTACTATAGA TCCATTGGAT
    73321 TTCCATGCTG GGAGCCGCAA GGAGTGTTCG AGCCAATGCT CTGCCCAAGT GGATTCTATT
    73381 GCCCTGACTA TAAGACTGTC ACTGTTTGGT AAGTTGCGAT CATTTCTTCG CTTGTTGTTC
    73441 TTAACGGTTG ATGCAGTCCA GAGGGTCACT ACTGCCTCAG TGGGCAAACA GCCCCAACAC
    73501 CTTGCGAATT CCTGAGCTTT GTTCTGCTGG TACCATTATT CAGCAACACT ACGGCTTTGC
    73561 CATCCTTGTT GCCGTGGTAG ACGTCATTCT TATTGTGATC TACCTTGTCT TACGTCAGCG
    73621 CGAAAAACAC CGCATCAATA AGCTTGAAGA GAGCCAAGAG AACAAGAAAG CTTTGACCAC
    73681 CGAAGACATT CAGCGCAATA TTTCGGCATT GACTGCTGGA TTCCACAAAG GTCTTGAAGG
    73741 ACTTGCGGAC TTGCAAATGA ACTACGACTT TGATGATTTG AGTTTGACAC TTCCAGATGG
    73801 GAAATCCATC TTGCAGGGTG TTTCTGGATC TATCAATGCT GGTAGAATGA CTGCTATTAT
    73861 GGGACCTTCC GGTAATTTTT ACACAATCGC TTGTAATTGG TTTCTTGGCA TCTCATATTT
    73921 TGCAACAGGC GCTGGAAAGA CAACATTCAT GAACGTTTTG ATGGGTAAGG CCGCTAGAAC
    73981 TGCGGGTACT TTGAAGATCA CGGCACTATT GCCGAAATGG CCTCATTCAA AAAATTGATT
    74041 GGTTACGTTC CGCAAGACGA CACTATGATT GAAGAACTCT CTGTGCGTGA AAATATTCGC
    74101 TACTCTGCCA GAGTCCGTCT TCCAAACTCT TGGACGAATG TCGAAGTCGA TGCACACGTT
    74161 GAAGCAATTT TACAAGCACT CAAGTGAGTT ATGCATGTTT AAAAGCACTA GGTCTCATGT
    74221 TTTGTCTAAC AGCTTGTCCC ATGTTGCTGA CAAACGTATT GGCAACGTTC TGCAGAGAGG
    74281 AATCTCTGGA GGTCAGAGAA AGCGTGTCAA CATTGGGATG GAGCTTGCTG CTGCTCCACT
    74341 CTCTGTTTTT TTGGATGAAC CCACTTCAGG TCTTGACTCT ACAGCTGCCA TGGACGCTGT
    74401 GAACATCTTG CACTCCATCT CGCGTCTTGG TCTCACAATT GTTGCGGTGT TCACCAGCCA
    74461 CGCATTGAAA TCTTTGAAAC TTTCGATGAC GTCCTCATGA TTGCACCAGG AGGTAGAACT
    74521 GCCTACTTTG GACCAGTTTC AGGCGCCAAG CCATACTTTG AATCCCTCGG TTTCTACTTC
    74581 CGTCCAACCA CCAACGTCAC GGATACTCTC ATGGATATTC TTGCTGGACG TGGTGAATTG
    74641 AACGATGGTA TTCCAGAGAC CCTCCTTGGC GTTTCTGAAA TTACTGCCAA ATGGAAACCA
    74701 TGCTTCGTTG TTGACCACTA ACAATTCGAA ACATCCAACT CCTCCATTGA TTCAATGAAC
    74761 ACTCTTGTAA GCATCGCGGC GCCGCAATTA TCCGTCAAGT TGGTCTTGCC CACAACCGCT
    74821 ACCTCGCTCA ACAGTCCCGT TTGGTTGGAG GTTTTGTTCT TGAATGCTTG AACGGTCTCG
    74881 CGGCTGGAGC AATTATGGGA GTCGCGTCGT TTGGAGGTGA AAACTTGTCT GCCCATTTGA
    74941 TTTATCCATA TATGGGTCTG TCCACGGCAT CTAAGGCTTG GTTCATTGGT ATGTATGGAA
    75001 TGTTGATTGG TATTGCGATT TCGCTTGCTG CTGCACCGGC TGGTGTTAAC GTGTTTAGTG
    75061 GCGAGAAGGC TGTGTACTTG CGAGAGGCTG AGGCGGACAC AGCACCACAG CTTACTTTAT
    75121 CGGAAAGAAC TCAGCGTAAT TCCAAGAATT GGTTTTCGTC GCACACTTTT TTGCACTGTA
    75181 CTACTACTTG GCACAGCCTC CGATTGCAAT TGGAATTCAG TTTGCGTTGT TGTTCCTCAA
    75241 TTTCTTTGGA ATCTATGGAA TGGGAATGTT TATTTCCATG ATCATCAGCC AGCAGAATGC
    75301 ACCACTTATT GCCGTTACTG TGGATTGATT TCTGAGGTTT TGTGTGGGTT TGGTCCATCC
    75361 CTCGAAAATG CAACGGATGA TGGTTATGTC TTCATTTTGA ATTGGGTTGA ACAGATGGGC
    75421 AGCTGAGGCA CAGTTTTGGG AATGGGCCAA ACCTTACGAC AGTGTGTTTG ACGAATACCT
    75481 GTTGTCCATT TCGTTTGGTT ACCAGAAAGG CAACACGGTC AAGAACATGA TCATCATGTT
    75541 TTGTCTGGGT CTTGTATACC GCTTAATTGC ATATGTATTT TTGTTGTTTG TGTTGAAGGC
    75601 AGGATACTTC CGTGGATTGG TAGCTGGATT CAGATCCAAG TCAAAAAAGA ACACTGACGT
    75661 TACTGCATAA GTTCGGCCGG TAATTTTTTT CTTTCTCTTT CCTATGTCTT CTAAGTCCAT
    75721 AAAGATTTTT TCGCGCTTTT ATTTGCGGAA CTAGAAGGAT TAAGCACTTT CTTCGCTCAG
    75781 AAACTCCACA AATATGCCAC AATTGATTCT GCTCAATAGC TCGAAAAAAG AACCACTCCC
    75841 ACATACTATA AGTACACAGT TTTGATCCCT GAGTTTCCCT CTTTCTCTCT ATGTAATAAT
    75901 ATTCAAAAGG AAAGAAAAAA CAAAAAGCGC AAAAAAGGCA GCCAATCAGA CTGCGCGTGG
    75961 AGATGCAGAA TTGTCAGTTG GTCAAAACAA AGGCAAAAAA TCTTTCCCTC CCTCCAAATT
    76021 CAGATATAAA ACAGAGCCTC CGTCTCTCAA AACATGACAA AAAACTAACG AGCTTCCAGT
    76081 CCCCACCAGA TCACAACCAG GGTCTCCTGC AAATGGGCGC TTGCATGCAT GAAGCCTCAG
    76141 TGCTTCCCCC GCCCCTGCTG ATACGTATCT CGTTCGAAAG AACAAGACTC CAATGCCCTC
    76201 GGGACGCAGG AGACAAAAGC CTTGCCCTTC AATGACGGAT GGGGGCCTGC GCTGAAGTCC
    76261 GGGAGGAGGG GGTATCGAGG TGGGACTTCG ATAACAGAGG AATCTTTCGA GATTTCCTCT
    76321 CGAAGCTGTC CCACATTCTC TGGATACCCT ACACATGCCT CCAAATTATA AGCCACACCT
    76381 TCTTTCAGAC GGCGCGAGTT GAAACGAGTG AGTGAGATAT CTTAGGCCAA CGGGATAGTC
    76441 TCACTCGGCC TGTCAAAGGG CAAACTCGCC CTGATTCACG GGTTCGTGGG TGAGGGTCGC
    76501 GCTGAAATGC CTCTAGCCTT TCCTTGTACC AGCCGGAGTT ATGTGGTATC TCAAGCCACT
    76561 AGCTGGTTGC AATGGATATG TGATGTGTGA TGTGCGCAAC CTGTTTATTG TTGATCTGTA
    76621 TGAGCTCCTC TGTCCCTTAT TATTTTGGTA GACTTTGTTT GGAGCCTTCA CGTGGCGTCT
    76681 GCTGTGAGTA GGAGGTTGAC ACCTCTGAAA CCAATCCCAA ACACCTCGAT CAAGCTCCTC
    76741 GATTCGATTC TTCCCGCGTC TTTTCAACTT ATTTTTTACC GTTTGACTTT TTATTCAATA
    76801 AAGCCTATAT ATCATACACA AACCTTACTC TGAAATAGTT CGCAAAGACT TGATCAAAAT
    76861 TTAAACCACA ATGCACGTTT GGATCATGGA AAACAAATTC CATAAAATAA ACCTCATAAC
    76921 TAAGGTTATC AGTTTTTTCA GTGTAAATAA CAAAGTTCAA TTCCTCAGTA TTTTTCTTGA
    76981 CTGAGTGAAT GAATGCCATG CCCAATTGTT AATACTCCTC AGTGTTGGGG CAGCCGTGGG
    77041 TATTGCGGCA CTGCTTCTCC ACGGTTTCGC AAGAAGACCG AGGTAGTAAC AGCGGATGCA
    77101 TCTGATGTAG AGTGAGTGGG TGGTTGATGA GCAGTGGGGT ATTAACCCAC GCACGCGCTC
    77161 AACAGAAAGC TCTTTCTCGC AGCCTCTGAC GCCAGCCAAA TGCAGAATTC AAGCGACTGT
    77221 ACATCAAGAC ATCGCGGTTC GGCGTTGTTG ACGCCCGTGG ACGCAGCGTG TTTTCCGTTG
    77281 CGGTGTCGTC GCTGAATTCT GCGGCGTTCC GATTTGTTCT TTCAGTTTCA GTGACGCCGG
    77341 ACCAGCGCGT GGCGTTGTTC GAAGCGGCGG ATGCGGACGG CGCGGCGGCG GTCGAGGCGC
    77401 TCGTCACTTC GGCGACCGAG GCGAACGCGG GCCAGTGCGT CGCCGCCTTG AAGGACCTGC
    77461 TCGCCTCAGA CACGATTCTG TGTCTTTATT TGGCGAGGCT GCGCAATCCG GTCTCGGGTC
    77521 GCACGGCTTT GATGGCGGCG GTTGACCAGT GCCGCGCTGT TCCGACCGCA CTCGACATTG
    77581 TGAAGCTGCT CGTCAAGTTG CAGGCCGATC TAGATGCGCA GGACTTGGAC GGCTCCTCGG
    77641 CCCTCATGCT TGCGTGTGCA TGTGAGTGGA TCCAATTGGT CAGCGCATCT AACTGTTAAA
    77701 ATAGCACCCA ATACGCGTGA TGTGGCCCTC TTTCTCCTTC AGTCGACAGC CTGTGACGTC
    77761 AAATCGTTTG ATCGGCTTCT CGCTCAGCCC TCTACTTTGC TGCTCAACAA GGATTCTTGG
    77821 ATTGCGTCAA ACTCATTCTC GCAAAACGAT TGCCACCTCC TCTTAAATCC CCTCCTTCTC
    77881 TCTCTTCTCT CAACTCGCTA AAGAAAAGGT GAGCTCTGAA TGAACACGAA GTGAGCGAGA
    77941 AAGTGGATTT TGAACTCTAT GCATGCACAT TAGGCCCGCG TCTTCAGCTA CATCCTCACT
    78001 TGATCGCGCC AGTACAAGAG ATGCAACAAA GTACCTGCTG TAGATTCTCT GTTTGTTCCA
    78061 GATGATGAGT TGGGAATGAC ACCATTTTTG GCTGCAATTC GTGGTGGCCA TTTGAATGTG
    78121 GCACAGGTAT TGTTGGAATC TATGATGGAT TCGCAATCAA AGTTGGAGCA ATCTGGTTCT
    78181 TCACCAGCGG CTGAATTTTC AGGCGTCAAG CTCTCTGCGT TCTGCGGCGT TTCTTGTTTA
    78241 CATCTGGCAG TCTTTCGGGA AGCCTTAGTA TTGTGAAATG GGTCATAGGC AAGCGGCTCT
    78301 GTGTGGATTT TTCGTTAGCA GATGGTATTA CCCTAAATTA TGAAACCAAT TTTGATACTG
    78361 AAATGAATCT GCATAGAATC CGGCATAACG CCCTTTCATT TGGCTGCGAA CTTGCATCAC
    78421 GCAGATATAC TCTCCTTCTT CCTTGCGCAA TCGAGTAGTT TGAAAGCATC AGCATCAACA
    78481 AATTCACTCC AAACTCCCCT CCATTTAGCC TGTACACCAA CAAAACTTGT CCCCAGAAGC
    78541 GTTCGCAATT CATCATCTCT ATCGCGCCTT GAAACTATAC GAATCCTCAT GAAACAGTTG
    78601 GAGGCATCGT CCGTATTATC CATGAGAGAT GAATACGGAC AGACCCCTCT TGCCTATTAT
    78661 TTGGAGAACC CTGGCAAGGA TGAGGAAGGA CATTTGAATA TCCTCAAAAT GCTGACCCCA
    78721 CCTCCTGGAC AAGCGACTAT AACTGTTCCG AAAGAAATAC ACTTACGGAG GACAAAACTT
    78781 TGTATGATGT TGCCATGTTG TTTGAACGTA TTGCACAGGA GAAAGGAGAA GGAAGAGGAG
    78841 GCGGAGGTGT TGCTGTAATT CTCGGAGAGA GAGCGTTGCC TCCTCGAACA GATAATGCAA
    78901 GGTATGCAGC CGGAGTTGTT AACTATAATG ACGCGTTTGA GGTGAGTAAC GTACTAGTTG
    78961 ATTCCGATCA GCTAACATTC TCTCAACAGA ACCCACAGAA TTCTACCACA CTCTCACAAA
    79021 AGCGTACACT CCCATTGCTA CAACCAAATT CTCAACTCCA CTCGCCCACC ATATCCTCCT
    79081 CAAACTCGAA TCTCTCCACA TCCTAACGAA AACATACACC ACAACCGTCG ACGGATCCAT
    79141 CCTCGGTCTT TCACTTATAC CAGCACCCAT CGAAGTCTAC GGAAACCTTC TCACTCTGCT
    79201 CCAAGATGTC TCCGCTGCGG AACACCCATA AAACAAGAAC CAACCGGCGA GAACACAGAA
    79261 TTCTGGGAAA AGACTCTCCC AGCACACTTA AAAACCCTTA CATCACGACG CAGAAAGACA
    79321 AGCGTGATCC CATGTCCCGT GCAGGGTGTG TTCACGGCGC CGTTTCCCCA CACGTGTTCT
    79381 ATTCGGGGCA ATCGCTTGAC ACGTGGGTTT CGCGCGTGCA TAAGGGGTGG GGTGCGTTGA
    79441 TGAAGGGGGT TGAGACGTGG GAGTGTTTGG TGATTATTGG GGCTACGCGG GCGGAAGATG
    79501 GTTTGTGAGG AAGGTTTTGG GGAGGATTGG GAAGGATTGT GTTGTACTTC GGATTGATAC
    79561 GAAGGTGGAT GGTGAGAGTA ATGGGCGAGG TGTTGAAGTT GTTGTTGGGA ATGAGGAGGG
    79621 TGGTGTACAA GAAGGAGTTC AGAGGCTTTG TGATGTTACT GCGTGGCTGT TTTGATTTTA
    79681 TCCAAGTTGA AGAATATTAT GTGTATAGCT GAAGCTCATT TTTTTCCCCT CATTACAGTT
    79741 CCCTGAACTA CATCTCAACC TTTAATTGGG CCTATAATGG CTATTAAACT GTAAAAAAAA
    79801 ATTATCAATT CTTAAAGTCC AACCTAAAAT CCAACAAATT CTTTCACACT TTCAAATCCC
    79861 ATCCAAATAC ACGCTTCACG AGACCGGTCA TACTCATCAT TTCCTTGAAT TTGGCTGCGA
    79921 GTTCTTCTGC CGAGACTGAT GCTTTACTTC CATCACCATA GAACATGATC AGATTTTCCG
    79981 CAGATTCCTT TGCAGCGCTT TTGGCGCGTG GCCACATGTA CTTTCTCTCA AACTTGTCAA
    80041 CCACAAGCTG CAGCAATGAA TCCAACTTGG TTTCAAAGGC AGGGTCCAAT GGTGGCATGA
    80101 TCTTGTCCAG GGCATGAATC GATTGCATCA AGTTGATAGC GAGGTCGGCC GCGTCTGACA
    80161 AGGCCATGTT GACACCTTCA CCCGCAAAGG AGACATGACG TGAGCGGCAT CACCAATAAG
    80221 AGCGAGTCTC CATTTCCAGT GATCAGAAGA GCCTCACGCG TCCAAGTAAA CCAGTGGGTA
    80281 GAGCTACGAG ATCACGGCGA ACAAAACAAT TATCGTCCTT CACCAAGAGT ATAAACAGGC
    80341 GACCATCCAT GCAACGCATC CCATGGTGAC TTACTTTCTT GAATTCTTCA GGACTTGAAC
    80401 ACTTTACGCC CACGTAAATG TGTGATATTC GAAACATGGG CCGCTGACAC TTGTACCCTT
    80461 TCCATCCACG GAAAAAATCC ACCAATAGGT AGAGAATGGA CAGTTGTCTT GGGCAGAGTG
    80521 ATGTCGAAGA AGGAGACTCC GGTATAAGCT GGAGACACTG ATGACAAATG GGGACGGACT
    80581 TTAGACCATG CACCATCGGC ACCAACGACA AAGTCAACTG TTTCCGATAC TCCGTTTGCA
    80641 AAAGACAGCA CTACTTTGGT TCCTGTTTTC GATGGCTGCA AAGAAACAAG TTTGTGGTTC
    80701 CACGCACAGT ACCCTCCTTC AACGAGTCCA GCAAGAGACT CCACAGATCG GCCCTCTCGA
    80761 TCTCGGGCCT CGAACCATCG CCCTTGTCGC TGTAAAGCAC GTCTGCGTTG CTGTTGAGAA
    80821 TCGTTGTCGC GTCGCCGCCA ACGACTTCGA ATTTCTTGAA CTCGGCCATA AGACCCGCGG
    80881 AACCAAGGGC GCGGAGTCCA GTTCCGGCGT GCAGATCGAG CGATCCACCG TGGGCGGCGC
    80941 GGAAGACCGC GAGGCGTCGC CTTCAAATAC TTTGACTTGC ACTTGAACAC TGCCCTTGAT
    81001 TCCAACCTGT CGTTGGACAA TCCGCGCGAA ACAGAGCCTG CTGGTCCTCC ACCTACTACT
    81061 CCTATCACAA ACACTGGACG CGCTTCGTTG GTTGCCATAA GATGTGAACT TTCGAACATA
    81121 TTTTTTGGGT TGATTCGATT TTTATTACAC ATTTCTTTTT TTGGTTGACA ATCCAAAATA
    81181 ATTACATAAC ATTTTTTTTT GGTTGATAAT CCAAAATTAC TACATTATAT CATTAATATT
    81241 AATTATTAAC TCTCAGACGC GACTAACATT GCCAACAATT GTCCTGGCTA TTTAAAGTCA
    81301 TCTCTCGCTC TTTTTCCCGG AGACAAAGGC ATTTACTAAG CTGGAAGGAA CCTTGCAACA
    81361 GATGCATTAT GTTTCTGACT TTTATGCAGT TTTGCATGTC TACAAGTTGT GCTTTCGGGA
    81421 AAAATTACCA TCAATGTTTG CACAGTATCT TCTCGCTGCT CTCACTATCG ACCAAGCCGT
    81481 CTTAGCATAT TCATTCCTAA GCTGTACACA AGCGTCGGTT GATCACTCGT CCTGCCTCGG
    81541 TTTCACTCGC AACGCCTCGT TCCTCAATGC ATACGTCTAC CACACATGGA ACTGGGCTTC
    81601 TGACCGTGGT TCCGTTATTG ATCCCGTAGC CTCACTGATT CACCAGGAAA GAAGGCAGCC
    81661 CCTGTCATCA TCATACAGCT CGTCCCGCCA ATGGCTGCCA CCCAACAGGG AACACCAATC
    81721 AACATTCTCT GGCCCCGCGT TGACTTGAAT GACGGAACAA TCAACGGAAC TCAGCGTACT
    81781 TGGGTCTACT GCGATAAGAA TAGCCCGCTA AGAAACACTC CAAATGCGAA CGCCGCCTTT
    81841 GATTCAGACG GGAACCTGGT GGACCTTACC CCTGTGAACT CCAGTTGGTA CAGCACTCCT
    81901 GAAGATGCTC CAGGGGCCTT ACATCCCGCA ACGGCGTATA CACTTCTCAA CTCACACTCA
    81961 TTCTGCAACT CTAAATCTGG AAATCCCGAT GACTTGAATC CATCTGATTG TAACTGCTTC
    82021 ACAAAAGACA CGGACCAGAT TCTCGACTGT CAATCAATAC AAAGTACCGG AGCATTGTTC
    82081 TGGGTCAGTC TCGATTCCTT CTACTTGGGG TACAGGTGTT TTCACCTGTG TCTGGCTCTA
    82141 TCAATCAATA AGCCTGGCTA CTTCACCTAT CCATTATCTT GAAGTGAACG TAACAGAACC
    82201 TGTAGCAGGC TCGCAGAAAT CTGAGTCTCG GCGGTCTTTA CATTCTTCGT CTGCGTTACT
    82261 CTTTCTTCTG ACAACCTTAT GCTTGGATCC TTACCCCCAA CTAAATACAA ATCAGTAGAT
    82321 TTCTTTTTTC ATATTTGACC TGAATACTCG CAAGTACACA GTTTTGATCC CTGAGTTTCC
    82381 TCTTTCTCTC TAGTTATAAT ATCCAAAAGG AAAGAAAAAG CAAAAAGCGC AAAAAAGGCA
    82441 GCCAATCAGA CTGCGCGTGG AGATGCAGAA TTGTCAGTTG GTCAAAACAA AGACAAAAAA
    82501 TCTTTCCCTC CCTCCAAATT CAGTATAAAA GAGAGCCATC CGTCTCTCAA AACATGACAA
    82561 AAAACAACGA GCTTCCTTGT CCCACAATGA GCTTCCAGTC CCACCAGATC ACAACCAGGG
    82621 TCTCCTGCAA ATGGGCGTTA CATGCCTGAA CCCTCTGTTC CGCCCGCATT ATACGTATCT
    82681 GTTCGAAGAA TAAGACTCCA ATGCCCTCGG GACGCAGGAG ACAAAAGCCT TGCCCTTCAA
    82741 TGACGGATGG GGGCCTGCGC TGAAGTCCAG GAGGAGGGGG CATCGAGGTG GGATGCGATA
    82801 ACGGATGGGA GTCTCGAGAG ACCCGCACCG AAGCATCTTA GATTCTCTGG TTGCCCCCAA
    82861 TACTCCATAT AGCCACACCT TCTTTTGATG GCACGTGTTA ATACGAGTGA CGAGATATCT
    82921 TAGGCCCATG GGATAGTCTC GCTCGCCTGT CAAAGGGCAA ACTGCTCTGA CCCGGGTCAG
    82981 GGTCGTGCGT AAAATCTCTA GCCTTCTCTG TCCAGTCCAG TTATGTAGTA TCTCAAGCTG
    83041 CTGGCTGGCG GCATGAAATA TGATGTGTGA TGTGCGCAAC CTGTTTATTG TTGATCTGTA
    83101 TGAGCTCCTC TGTCCCTATT ATTTTGGTAG ACTTTGTTTG GAGCCTTCAC GTGGCGTCTA
    83161 CTGTGAGTAG GAGGTTGAAA CCTCTGAAAC CAATCCCAAA CACCTCGATT CGATCTTCTT
    83221 TATTCGTTTT TTGATTATAC TCAATGTCTT TATTTAATAA AGTTTTCAAT CTGAATCATA
    83281 CCTACGCATA AAGTCTGAGA TTCTCTCCTT CACCAAAGTT TTATTCCAAA GAAGTTGTCA
    83341 CATACTCAAA ATGGTTTTTT AATCACCCAT GACTCCGATA GAGGTTAGCA CGTTTACGCT
    83401 GATTCTTCTG CTACTTCATT CTATGACGTG ACAAAAATGG ATTAAAGCCC CCAGATCAAT
    83461 CGTGCGTTAT TTCAGGAAGG TGGTAGCTGA ACGACTTGCT TCTAAGTTTA AAATGCCTTT
    83521 ATCTCATAGG TATTACTGTG TATTTCAGCT TTATTCTTAT AGTTTCGCCC GAAGTGTATC
    83581 GACAGCATCT TTGGGAATTG TAAGTGTTTT TGGCTTCGTG TATATTTTTT GAAGCACGTA
    83641 ATTTTGAACC AAACTGTATC CAGCTGATGA AGCCCAGTAC AATGCAACAC CCTAATATTG
    83701 AAAAGAAAGA GTGGTGAGCT ACGAGGGGAT ACAGCAAAAC TTAGAACTAA ACTGCAGGCA
    83761 CTTGAGTGGC AACAGGGACC ATCAATACAG CAATAGATTG AAACAGCAGT TTAAATGCAC
    83821 GTTGTCGCGG TGTGGGAGAC GTTACAGAAG ACGTATGACT CTGATATGGA CACATTAACA
    83881 CCAATAATAA CCACAAAAGA GCTCGAAGAT CCAATACAAT TCAAAAACTG TGCGAACCTC
    83941 AATGTTTGCT AAATGCAGTC CGCCCACAAT CAGAGGTAAT AGTACTGTGG GATCTGGCAC
    84001 GAGAGGTCTA GGAACCACAA GAAACCTTCC GTTGTGAAAC CGTCAGCAGG AGGATATAGA
    84061 GGATTTATCG GTACGGGTCT ATAGTATTTG TTGTGATAGA GGTTGTATCC GACGCTGATA
    84121 ATGGTGATGA TGCAATGTCT GATGTGACTC CAGTGCTGTC AGATGCAACA GCTGCAGCTG
    84181 CACTCCCTCC AAACGCCCAA GGCGGCAGAC CGCCAGCTTC CTCACCGCCA ATGATACAGA
    84241 CAGAAAGAGG GGAACTTGCA CCCAGGGTAG CAAGAAAGTG TGAGTTGGAT GGCAGCTGTT
    84301 TAGCTTGTAG AGCTGGTTCG CCTTTTCCTT GAACTGGGTC TGCAGCTTCT TTGCATAACC
    84361 GTCAGGATCG TTCAACGGCC CCTGTTTGAG CACGACAGAG CGCTTGAGCG TTGTTTCCCA
    84421 GGCCCGGAGC TGTTTCAATG GACAGTCTTA GAACCAACCA ACCCACGCAG AACACGCAAC
    84481 ACACGCACCA CTGGCTGAAT CGCAGCAAGC CGTTCAACGC GGCGTCGCTG AACAACGGCA
    84541 ATTGGCGCCG TGAACGCGAC TCGGAACGCG ATGGTTCCAA CGATGACGGC AGTGCCCCAC
    84601 GGCAGCCCCG CCGAGTGCAG CATCGTAAAC ACCTGCGCAA ACCCGTCAAT CACTGATACG
    84661 AACGACCGTT GCGGAACGTG GTGGAACATC GGCCGCCGTG TTCGGGCGCT CAGTGTTGTG
    84721 CGACAGAGGA GCATTTCCAA CAGTTCTCGT TTTGATAAGT ATCAAATCGA AGAAAGAAAT
    84781 AAGTGAGTAA GAGGACGTTA TATATTGCAA TAATATAGAT ATTCAAATAA TATAGCAGAA
    84841 TTAAGCAACA AGGAATTTGT CTTCGCCCTT CTTGGCGCCG AGTTTCTTTC GCCATGCCCC
    84901 TGTCTTGACT GTTGCAGAAT TGGTTGATTG CTCCACTATT CAGGACATCA CAAACAAAAT
    84961 TCCGGCGATG GCTCGGTATG CAAGCCCAAT TCCAATCATG GCTCCAATAT TTCGGTTGGT
    85021 GTTTCCAAAC TGGTATCCAA ACTGGTTGGT GGCTTCCTCG AAACTGTACA CATTCTGGTA
    85081 TGGCTGCAAC CACAATGCAA ATTGTGCCTC ACACATCCAT CGGTTCACTC CAATATCCAT
    85141 GATAAAGTCG AATTTCTCCT TCACGGCTTG TTTCAAGGTT GGTCCAAATC CACAGAGAAC
    85201 TTCAGTAATC AATGCAGTGG TGACAGCTAA GATTGGTGCA TTTTCACGAC GAACGATCAT
    85261 GGAAATGATC ATGCCGAGAC CATAAATTCC AAAGAAGTTC AGGAAGATAA GAACGTATTG
    85321 AAGTCCCAAC GAAATTGGTG GTTGAGCCAA GAAGTAGTAT AACGCAACAA AGTGAGCAGA
    85381 CGCAAGAGCA ATGCGGTAGA TGACACTCAA ATTTTTCCAA GGAAGTAAGC TAATCCATTG
    85441 TGTCCAGCCG CAACTTCTCT GATGTAAATT GCCTTCTCTT CACTGAAGAC TTTCACACCG
    85501 GAAGTAGCAG CCGCCAAGGA AATCGAAATG CCAATAAGCA TTCCATACAT GGCCAAGAAC
    85561 CAGTAGTTTG GACCAGGAGA CAAAGCGGTG TATGGATAGT TCATCATACC GTACACACTT
    85621 TCACCTCCAT TACAAGCGAA ACCCATGATT CCACCACAAA GCATACCAAC AAGCAACTCC
    85681 ATAACGAACC CAGAAATTAA TCGAATTTGT TGGGCAATAG AACGGTTGTG CGACAAACCA
    85741 ACTTGACGAA TAAAAGAAGC ACCACGAGCC TTGGCAATTT CATCCAACTG CGTGGTACCT
    85801 CCAACATAAG CAGCAGAATT TGTCTCAGGC ACCTCCAAGT CTGCTTTTTC ATATAAGAGG
    85861 TCCATTGATC AACAATTCTA TCAGGTGATT TGATTTCAGT AGCGTATCCA GACCGGATTT
    85921 CTCCACGCCC CGCGAGAATA TCCATGAGCG TGTCAGCGTC GTTTGCAGTT GGTTTGAACT
    85981 CGAATCCAAG GTCTTCAAAG TACGGCTTGG CGCCGCGACA GGGCCAAAGT ACGAGGTGCG
    86041 GCCTCCCGGG GCGATCATGA GGACGTCGTC GAAGGCTTCA AAGATTTCTA CGCGGGGTGG
    86101 TGAATAACGG CGACGATTGT GAGGCCGAGA CGGGAGATTG AGTGCAGGAT GTTGACTGCG
    86161 TCGAGGGCTC CAGTGGAATC GAGACCGGAG GTGGGTTCAT CAGGAAAACT GTTAAGGGGG
    86221 CGGCGGCAAG TTCAAGACCG ATGTTGACAC GCTTTCTTTG ACCACCGGAG ATTCCACGTT
    86281 CAAGAACGTT ACCAATACGC TTGTGAGCAA CGTGTGCCAA GCTGTAGAAG CTTAGTATTG
    86341 GAAAGAAAAG GTTTAGAAAG AACTCACTTG AGAGCCTTCA AGATAGCGTC AACGTGGTTC
    86401 TCAACCTCAG CATTGTCCAC GAGTTTGGCA AACGAGTTCT GGCAGAGTAG CGAATGTTCT
    86461 CACGAACAGT AAGCTCCTCA ATCATAGTGT CTTCTTGTGG AACATAACCG ATAATCTTCT
    86521 TGAACGAGGC CATTTCCGCA ACAGTTCCAT TGATCTTGAG AGTACCAGCA GTTCTCGCAA
    86581 CTTTGCCCAT CAACACGTTC ATAAAAGTAG TCTTACCGGC ACCTAAATAT GCGCAATTTA
    86641 GTAAATGAGT TGAAACGTGA TCAGAATTAG CATACCAGAA GGTCCCATAA TGGCAGTCAT
    86701 TCTTCCCGCC TTGACAGCAC CAGTAACACC CTGGAGAATC ATCTTTCCAT CTGGAAGCTT
    86761 CAAACTGAGT CCTTCAAAGT CATACGTCAT TTGCAAGTTA TCCTGTCCAT TCAACGACTT
    86821 GTGCACGCTC GCCGTCAAAG CGGAAATGTT CTCGCTCTGG GAATGATTCG CACTGGAAAC
    86881 AAGTTTCTCA GGAATCGTAG TTGCAGTCAA ATCAGATGGC GTGGAGAAGG TGGTGGGGCT
    86941 GGATTCGCTT CCTTCTTGGG AGGACTGGCG GGGTTAGCGA GCTTGGCTTC ACGGTACTTG
    87001 AGGAAGGCAA AACCACCAAG CAAAATGACA TCGATGATGA CGACGATAAT TAGGAGACCA
    87061 TAGTGAGCTT GGATCACTGT TCCGATTTTA CAGGCACTCA AGAATTCGCA CGTTGTGGGG
    87121 GCAGTTTGAC CTGACAAGCA GTAAGATCCT TCGGGACTAA ATGTAGTTGT TAATACATAT
    87181 TACAAGAGAA GTGGTTAATG GTTACCATGG AATAACGGTC TTGTAGTCGG GGCAGTAGAA
    87241 TCCAGGTGGA CAGATCATGG GCTCAAAACT CCTTGTGGGT ACATGCAGTT TCTTCCAAAA
    87301 GCGCGAACAC CAAAGCAGTA ATAATCAGGT TGGCAAACGA CTGGCCAAGT GGCTGGGTCG
    87361 TTGATGTTCA GATACGGGCA GAACATTCCT GGCCCGCAAG CGTTTTCGAT CGTGACTGCC
    87421 TTAGTGTTGT TCCAAGTGAT GTCAAGGGGG TTTCCGACTG GTTGTGTTGG GTTGCTGAAA
    87481 CAGCCGTATC CAGGGCCAGC GCCTTGCGGG AGGGTGATGT TGGCTCGAGA GGTGGGAGGA
    87541 TCCATGGTTT GCCCTTTAGG CGTTGGCCGT TGACTACGAA GGGGTTGCCA GGAAGCGCAG
    87601 TGTAGTCCCA GACTCCGCTC ATTGTTCTGG GTAGTTTTCA CATGTTGTTT CATTCAAGTT
    87661 TGTCTTTATA TAGTGCGAAT CATGGGGCTG GCGATTTTGA TACACTCTTC TGGGCAAAAC
    87721 TCCAGGCAAA CTACACTTTC ATTCCAATTG GTCAACAAAA AGGTTCGACC ATCCCATTGT
    87781 TCAACACACT CAACACTTTA ACATCACATT GTCATAGAAC CTTAGTCCTT CAACGCTATC
    87841 ATCTCGACAA ACCAATCCAT ACTTTTCAGT AATCTGAAAA ACAAGGACAT TAAAAATACA
    87901 AACAGATTTT CTAAAACACT CACCAGCAAC AATTCCTTTG CCAATACGAT TGAAACCCCC
    87961 TCTCTCGCTG CAACATCAAG CGCCGTAATT CCACCTCCAC CCCACCCTCC CATTCCCGCC
    88021 TGTTCCTGCA CAATCGCAAC CACCCGTGTC GCAATCGCAT CATCCCCAAA CGCACTAGAA
    88081 TGCACGACCG TCAATCCACT ATCAAACTTG CGAACCCGGA ACGGCAGCCC CAGCGTCTCA
    88141 AACAACCCAA CGCTCTTTTG CAGATCCTGC GGGGAAATCA GGGCAACCCC GCGCGCCCGG
    88201 TTAAAGAGAC AATACAAGTC CGTGAGAGGT AAGATTCCGG AGTAGCGGGG AAGGACGCGG
    88261 TGTAAGAAGT CTGAAAGCTC TTTGGCGAGT TCTTGGGTAT ATGCGTCGCC TGTCATTTCT
    88321 CTATTCATAT GGGAGCCATC CGTTAGAATT AGATAAAATA ATAAGGGAGC TGGTTGCTTT
    88381 AGATTGGGAG GCTCACTTTG TGACAGGGCT GGGTATCCCA AGGTCCACCA AGAAGCTGCG
    88441 AAAAGCAACG AGTTCTGGTG CATCAAGAGA CGAGGAAGAG GCCGCTCCGC CAGTAGAAGA
    88501 AGCAGTTGCC AGTCTCGAGT TGATTGATTC AGCAAGTTTG ACCTGATTTT GGTTAAATAT
    88561 TTTAAGTGAT AAAAGGATGG ATCACAACAA TTACCATTTC TGATGCCTTA GACATGAGCG
    88621 CATCCAGGTC TTGAAATGAA CTGGATAATG TTTGATCCAA AACTTGATTC GTATGGTCAA
    88681 CTTTTTTGAT AATCCCGGCT TTCGAAACAA TGTCAGTTTT GATGGTGAAT GGACTTGATT
    88741 TACATACATA TCCCCCCTCC AGTTACTCCT ACACTAAGAG CTTTTGTTGC GTCTTCCAAA
    88801 CTCGTTCCTT GAGCCGATGA AGTTTTCTAA TTCCTTCTTT GAGCTATTAT TGCAGCCATT
    88861 TCACACAGTC TCACCTCCCA TTCCTTAGCC GCCAAAGCTC CCTTTAGAAC CTTAACAAAC
    88921 TCAATGATTC CTCCCGCCCT AAAGCTTATT TTTACTGTCA AATCTTCATT CAATGCTGCA
    88981 AGACTCGTCT GAGACGTAGT TGTATTGATT TGTTGTAAAA TATTCGGTGT TGCATTCTCC
    89041 GGAAAACGCG ATTCACAGGC TTCACAGAAT ACCACATCGA TGTGGTTTAT GAATGTACAA
    89101 GCAGGGCAAG CCTTTTCCGA GACTGACGCA CGTTCGATAT TGGAGGCGAT TGCGCTGCAG
    89161 GGGCTTCAGG AAGGATGGTG AGAATGAGGA GTGCGATAGT TGGGTATTAA AGCATACTTG
    89221 AAGAAGATTC CCGTTTCACA CCACATTCAT TGCAGATAGT CACAATGCCC ACATTGATTG
    89281 AATTGCATAT TGAGCAAGTC CATGGCGATG CGTTTGTTTG AGGCAGTATT GATTGAGCCG
    89341 AGTGTTTGAG GCTGGTCTAG TTGTTTCAAC GAGAGAGTGA TCTTTGGCGA CGAGGACATT
    89401 GACGCCGGCA GCATTTTCTG TGATTCGGTC GATGAGTCAT TCGCGCCAAA GTCCGAAACC
    89461 GAAAACGAAG CAAACCGCCG AGAAGCCGCC CGAGGAAGAA ACAGCGGAAA TGCGCGAAAG
    89521 AGACAGCGCG GCCGAGGGAT TGGCGGGCGC CGAGTTGAGG AAGACGAGGC GGTGCGTCGT
    89581 GGCCCAGAGA ACACCGCGTT CGAATGTTGT CGATCGATTC GGTCTTTTTG GTTGGTTCGT
    89641 TGGTTGGTTG TTCAGTGAGT TGCTCAACTA CCCAACTCAC TCTCACTCTC ACCCGTCATA
    89701 CAGCCCTACT CCGTCCTGTC GCATCAATAG TGCTTCCCCG GAAGAAGCTC CGGTCGTTGC
    89761 GATGCTTCCC CGACCACGCT GCGATTCACT GGTGTCCAAT GCTTGGCACT CATTCTTCTC
    89821 ACAAATTATT TATAAAATCC TGAGTAAAAT AGATGATGAT TTTCTCTTTG CCATTCGACT
    89881 TACCGTACGT GAACAAAATA ATAAAGCGGG GAAGTAAAGA GGATAAAAGA AAGGTTATCA
    89941 AAGATAAAAT CGTGGGCAGC GGCAAGGAGT TGAACCCTCA AAACCTTAAG AACGTCACCA
    90001 GCGCCTGCAG CGCCAACCAG CACTGTCGGA CATTATGCTT AAATTTGTGT TTAGAGCTGT
    90061 AATAAATTGC ATACATCTCC TGCTTTTTAC AGTGACTAGA TTATTAAACA AACTCGGTAT
    90121 CTAGTTTACC AAGAATATAA AATTTACAGT GAATTATAAT AGATGGGAAG TAAAATGCAA
    90181 ATGCGTGGAA GTTAAGTTTG AGTGTGAACT TTGACAAATG GGCTTGTGGC TTGAGAAGTT
    90241 CACTCAAAAC CATTTTCTTG ACCTTTAGCA CGATGGGTCA AAATATAATA CGGTGAAGCA
    90301 AACAAGGGAA ATTTACTTTT TGAAATACCT ATCTTCTCCA TGAATGCTTC AGGTGTGCCT
    90361 GTGAAGTGAT GGAAAGAGGC CAAAGGTCCG CCACCACCAA GTCACAGTTT GGCGTTAATT
    90421 GCTTTGAGAA TCGTGGGAAG TCCGAAGCGG TATTAATTGC ATGGTGATTG AATGCTTTAC
    90481 CTCGATAAGG AGGGAATCAT AAATATCGTG GGAATTGGTG GAGATTGAAA TTTCACGAAA
    90541 GGGGCATCAT CCTTCCCCAT TTAATACTCA AACTTCTTCC AAAAAAAACA ATGAGTTTGA
    90601 CAACGCAATT CAACGCTTCG CTCCTCCCAT TGAGTAACCC TTTCCTCTCT GTTGCCGGTC
    90661 CAAGAAAGGT TGGATCTCCT TGGCAATTGG CTAAAATTCC TGCCATTCCC AAGGAGTTGG
    90721 GGCCTGGTTA CGGGTGTTTC CAGGATCCAT ACGTTCCAGT TGGCTATCGC TTGGACTTCA
    90781 CCTTCAACGG TTCGTTGCCA GTTACTGCTG AGAATGCATG CAGACCTGGT TTCTTTTGTC
    90841 CTTACCTTGA CATTGCGAAC CCTGCAACGT ACCCGGTTCA ATGTCCGCCA TCAACTCTTT
    90901 GTTTCCTCTT GCGCTCGTAC GGCCGTTACT GTGATGAACC GCAAGGAGTT TTTGAGCCGA
    90961 TGGTGTGTCC AAAAGGGTTC TACTGCCCTG ACTACAAGAC TGTCACTGTT TGGTACAGTT
    91021 TTATTTAACT TCTACATTTT TCCATGTTAA CTTTCGAACA GTCCTGCTGG CATTATTGCC
    91081 TGTCTGGTCA AACTTCTCCA ACTCCCTGTG AGTTCCTCAG TATTTGCCCG GCTGGAACCG
    91141 TTGTCCAACA ACACTATGGC TTCTTGGCTG TTCTTGTTGC CGTTGACGTG ATTCTTGTGA
    91201 CAATCTACTG GGTTCTTCGT TTTCTTGAAC GCCGCCGTAT CAAGAGACAA GAAAACAGCT
    91261 TTGAAATGAA GAAGGTTATG AACTCCACCG ATATCCAGCG CAACATTTCG GCCTTGACTG
    91321 CTGGTTCCAC AAGGGCCTTG ATGGTCGTAC TGACTTGCAA ATGAATTACG AATTTGATGA
    91381 CTTGAGCTTG ACACTCCCGG ATGGAAATCC ATATTGCAAG GAGTTACTGG ATCCATCAAC
    91441 GCTGGTAGAA TGACTGCTAT CATGGGACCG TCGGGTAACT TGTTCACTTA TAATTGACTT
    91501 CTTGGTATCT AGTACTAATT CTCGTATTGC CACAAAGGTG CTGGTAAAAC AACTTTCATG
    91561 AATGTGTTGA TGGGTAAGGC CGCAGAACTG CGGGTACTTG AAGATCAACG GCACTATTGC
    91621 CGAAATGGCC TCATTCAAAA ATTGATTGGT TACGTTCCAC AAGACGACAC TATGATTGAA
    91681 GAACTCTCTG TCCGTGAAAA CATTCGCTAC TCTGCTCGAG TCCGTCTTCC AAACTCTTGG
    91741 ACTAATGCTG AAGTCAATGC TCACGTTGAG GCATTTACAA GCCTCAAGTG AGTTTGGTTT
    91801 TCATATTAGA TGGCTACATA TTTTGCACAG TTTGTCTCAT GTTGCTGACA AACGCATTGG
    91861 AAACGTTCTC CAAAGAGGAA TCTCGGTGGT CAAGAAAGCG TGTCAACATT GGGATGGAAC
    91921 TTGCCGCGCC CACTTCTGTT TTCTTGGATG AACCACTTCT GGTCTGATTC CACTGCTGCA
    91981 TGGATGCAGT GAACATCTTG CACTCCATTT CGCGTCTGGG TCTCACGATT GTTGCCGTCG
    92041 TTCACCAACC ACGCGTTGAA ATCTTTGAAA CGTTCGATGA TGTCCTCATG ATTGCACCAG
    92101 GGGAAGAACT GCCTACTTTG GACCAGTTCC GGGCCAAACC ATATTTGAAT CCCTTGGTTT
    92161 CTACTTCCAT CCAGCCACTA ATGTGCTGAT ACTCTTATGG ATATTCTTGC TGGACGTGGT
    92221 GAATTGCAGA ACGGTGTTCC ACAAACCCAA CTTAACATCG GCAACATTGC TGATCAGTGG
    92281 ACTTCTCGCG ATACAAGCAA AAAGAGGCCT TCTTCAATTT CTGCTGCAGA AACGTCCATC
    92341 GCGTCCATGT ACGAAATTGC AAAGAAACGT GGCGCGTCGT ACATTCGCCA AATTGGTCTT
    92401 TCTCATAACC GTGGTATCAC CCAGCAAACT CGTATGGTTG GTGGATTTAT TGTCGAGAGT
    92461 ATGAACGGTC TTGCTGCTGG TGCCGTTATG GGTGTTTCCG CACTTGGCGG TGAAACGTTT
    92521 GCAGCTCACC TTATCCACCG TATTTTGCTC TTTCTCCTGC CACCAATCCT GGTTTATTGC
    92581 AATGTACGGA ATGCTCATGG GTATTTCGAT TTCTCTTGCT GCTGGTCCAG CTGGTGTCAA
    92641 CGTCTTTGGT CCAGAAAAGG CTGTATACTT GAGAGAAGCC GAAGCAGGCC ACAGTGCATC
    92701 CGCTTATTAC ATTGGAAAGA ACTTGAGCGC TATTCCTCGT ATTCTGTTTG CATCAGCTCA
    92761 CTTCTTTTCG CTCTACTACT TTTTGGCTCA ACCACCTATC GCAATCGGAA TCCAATTCGC
    92821 CTTCATTTTC CTCAACTTCT TTGGTGTCTA CGGATTTGGA ATGATCATGT CCATGTTCAT
    92881 TAGTCAGCAA AATGCTCCAT TGATTGCTGT CTGCGTTGGT TTGATTTCTG AGGTGTTGTG
    92941 TGGCTTTGGA CCCAGTCTTA CTGACGCTAC TGATTATGGA ATCATATTCT TCTTGAACAT
    93001 TGGATTGAAC AGATGGGCCT CTGAGGCTCA GTTCTGGGAA TGGGCCAAAC CGTACAAGGC
    93061 ATCATTGATG CCACGTATTA CACAGATCGT ATGGATTTGA AGACGGAAAC ACGTCAAAGA
    93121 ACATGCTGGT AATGCTTGCT CTTGGATTTG GATATCGTTT GATTGCCTAC ACGTTGTTCT
    93181 TGGTGGCCTT GAATTCTGGT TTCTTCCGTT CTCGGCATCA CAAGCAAGTC CAAAAAGAGT
    93241 GCCCAAACTG CCTAACGCTC CTGCCTCTTA CATGATTTTT TTAAACTCAT TCATCTTATA
    93301 TCGCGACGGT GCGAATTCGC CCAAATATGT TCGCTCACCA ATAAATCGTT CTTTTAGAGG
    93361 TTACTTGCCT TTAATTTCTA TGCCATGAAA GTAATAACTA TTGAACGCTA TTGTTTAACA
    93421 AACGTCCTCG ATTCAAGTTC GGACATAACG CCTTGAATCT TTTCGCAACC ACCAACGTAA
    93481 TGAGAGACAC CACCTGGAAT ATCTCTGCAT TCATTCGTGC CCTCCTTACA ACAACACCAT
    93541 CAGCCACCCA GTTCCAGTAA CCAGCCCAGA ACACATCTCG CTCGAGTTCA TCAAGCCATT
    93601 CAATGATTGG CTGACTTCGT TGCGAGCTTC TGTTGCAGCT CCATGAATGC ATGAAGCGTG
    93661 AGTAAACACT TTTTGTTTCT TCACTTTGGT AGACAGGTGG TGGGAAATGG GAAATTCGAT
    93721 GAATTGACGC ACGCCAAGGA GATATTACTG ACGAATTGCA GTTTTCTGGA TTCCATTCTG
    93781 GTAGTGAGAC GCCAAGTATC CCAGAATACT ATAAAACTAA GTTTAGAATA TGGAAGAAAT
    93841 ACGGTGCTAA CAAACCTTTT TTCACTGGTT TTACCCATTT TACTCGAGGA CAAGATTTCG
    93901 AGCCTCCAAT CCAAAGATCC AGGATGAGCC AAATGACAAG TTGCAGTTGC AATTCTCTTA
    93961 AGCTGGAAGA TGTGCTTGGG TTGCCTTTGA ACCACCTCTG AACAAGCTCA GAAGATTCAG
    94021 AAGCAGTGAA AGACCTAAAA GTCCAACCAT TCCCCACTGC CACATGTACG ATTGAGAGAG
    94081 TCCAAACGGA AGAATGCTCT CTGCTTTGTT TCCAGATCTG AAGAAGGTGT AGTTGATGCT
    94141 GCGTTGTAGA AACCTCGCCA CAACTGCTTC AGCAGGTGCA CCTGCACCAG CCGCTTTGGA
    94201 TTTCTCGAGC CAAAATTGAA TTGACTTCGG CTTCACAAAC TTGCCAGATC TTTTGCAAAT
    94261 TGCTCACTTC CTGTCATAGC CTGTTGTCGA ATGATACTCT TTACCATAGG ACTCTTGATG
    94321 AATTTTACTC CGGTAAACAT CATCACTTTG CAGCTATTCT TTCCGGTCCA TGTGATACAG
    94381 TACTTCACAA TTGGTACAAA ACTATCACTA TAAGGAAGGG CTGGAGTGAA CTTCGCTTTT
    94441 CGATAACGTA TACGCTGGAA TTGTGTTAAT AAGCATCCTA AACTCACGGA GATACTCACA
    94501 AGTGCTCCAC TTTCTTATCA AGTATGCAAT ACTCTCAACG CCAGCCTCTT TCACCATCAC
    94561 TGCAATCAAC GATGTCAGTA TATTATGACA CAGTAGTCAT GACTAACCCA TTGGTGCATT
    94621 ACAGGCATAG TGTAGTTCAG CACTTTACTT GCCAGTGCAT TCGCTGGCGC CTCGCCCAAA
    94681 ATAGTACCAG TTGCAGGTTC AACCCAGTCC CCTGAAACCA CATCTTCTCA CCACGAGAGG
    94741 CAAAGAATTT GGCGTACATG GCTTTAGTCT CTGGTGAGCT TCCGAACATA ATGTCAAACG
    94801 CCCGTTTTGC AGGAACATTC AGAGTAAATT CTTCATCCTT GTGTCCAAGT GATCCGCGCA
    94861 TTCACATGTT GGATTCGTGC TGGCAGGGAA TACTATCTGG AAGGTCAAAT TCGGTGTTTC
    94921 GTGGGACAGC TGGTCCGTCT GGAACGTCGT CCACAACGGT TCCTTCTTCC ACGTCTGCAG
    94981 CTAAAGCTTT AGCTTTGCTG TTTCATCAGC CTTTTCTTCA AGCTTCTTTG AGGACGCAGA
    95041 CATTTTGTCG AAAAGTTCTT GAGCATTCAA GCGCTATGAT TAGCAATTAA TTAATACTTT
    95101 GTGCAGTGTT GGCAACCAAA ATTACCCCAT TTTGTCTTCG TGAGTTCTCC CACGCTCCAA
    95161 CAATTACAGC ATGGGTTTTA CCATCGTCCT TCATGAAAGT CTTAATTGAT GCTGTTTTCA
    95221 GATAATTAGT CCTGTTTTTA TCGTATCATT GTTTAACATA CTGGCGCTTT AGTCGTTTCA
    95281 ATGTTGATAC ATTTATAGAG ACCATGCTTG GCACGCGTAA TGTTTGTAAT TTCCTTCAAG
    95341 TGAATAACCA AGACGCTGAT GATACCCATA ATGTTTGAAT AGAAACAAAT ACGATTTTGA
    95401 GTGACGTAAA TCTTTCCCTG AATCAAGTTT GCACGTTGGA GGAAAATGGC AAACGCTGAG
    95461 AAAGAAATCA GCTGAAGTCA GAAAGGTCCA CAATTTACCA TCAATGACAA AGTCTGACGG
    95521 TGGAACAGAC TTTAAAAGTT TGTGCAACTC CTTATTCTTT TGTTCAAACG TCTTGTCTGG
    95581 GTAGTTAACG TTGACATCAG CAAATACTGC AACGGCCTTT CCACTCTCAG TTGCAGCCGT
    95641 GTCTCCTCCA ACCTCTTCCA TATGAATAGC CGATTCATCT TGTTCATCAT CGTCATCATC
    95701 CTCTGGTTCA TGCTCGTCGT CGTCACTGTT CTCATGAATT ACATGGGTCT TATTCTCACT
    95761 CATAATTTCG TCGACTTCCT CTTCGCCCGC GAGGGCAGAT GGACCGGTTG AGCCTTAATT
    95821 TGTTTGACCA ATGTTGTCAT ACTTGCTTGA GAAGCATTTG CATTTGCCAG CTTTATTTCT
    95881 GCTGGTAAAG GCAATGACAC AGCGGAAGGC TTCAAGGCAG CTGCTTTTGC GGCTTCGAAT
    95941 ACATTGATCC AGTCATGCAT GTCCCGTTCA CTTTCAGCTG CAAATTCGTC GTTAGAATTC
    96001 CATCAAAGAA AAACGTTGTA GTCCACCAAC CTTGCAACTT GTAGCTCTTT TTACCCGCGT
    96061 AGACTTCAAA CACAAATCGT CGATCTTCTA CAGTGTCTAC TCTGACGGAA AAGAGAGCCA
    96121 GGTTCAACGA ATCCGTGGAC AAGACCACAC CTCGCATCTT TCCCGTTGGA TATGTGTTTG
    96181 CATAGAACAT GGATCCCTTC TTGATCATAA AGTAACGCCG AATCCACACC TTCTTCTCGT
    96241 TCTTTTTGAA AAGGTACCCT TCAATTTCAA TCGGTTGTTG TGGAGACAAA GCGGCGCCAG
    96301 GAAGTGTCAA CGAACTGGGT AACACGGTGG CTTCTTTCAG CGGTGGAACC CTCCCGTTTC
    96361 CACTTCCAGC TTTATTCGGT GGTGATTCTT TCAAGTTGGC GTTGGGAGAC TCAGACCGTG
    96421 ATCCTGGAGC TTTATCTTCA AGCCGCGGCC TTGCAATACT TAAAGCTTCT TCCTCCAACG
    96481 CATTTTTATA CGAAATAATT TCGTCTTGTG TTGGGAGGCA CGCTTTCGTT CTTCGATTCG
    96541 GATTTTCAGG TTGTCCATGG AGCTTTCATT CCATGAAAGA CTTCATAGTT TTTTCAAAAT
    96601 ATCCATGTGT GTAACATTCC AAGCATAACT ATTCAAATAC ATCAGCTAAC CATGAATCAA
    96661 AAACATAGGT TCTTACCTGC TGTACGAAAA AGTAAATCAT CTTGTTCTTG AATGAAATAA
    96721 CGTGGTCCGC ATAATTCAAG TTCGAATGGA TGTACGCTTT TTCGCCTCAA ACAAATGAAC
    96781 GAGTCTTCAG TAAGAGCCGA AGATTCCTTA TTCTTTGGAA GCTGCGAGTA CTTCACAAGC
    96841 GCAGCATCAT AGTTTGCAGT CACACGGTCA TGATTTTTGC GATGTTCTCG AAGCTCTTTG
    96901 ATTTCTTCAC GGAGGTAATG TTGAAGTGGG TAGGTCAGAT TCTCTGTCAA GTCTTCAGCC
    96961 TAATTTGTAC AAGTCAGTTC CTCCTCGTCG AACACAGAGA GTAGACTGAA CCATTTGAGC
    97021 ATTTAACGAA CAAACAGTCT TCAATGCATC TGCGAACGAG TCCAAGACAG ATGTGTCTCC
    97081 TATTGTCACA TATCAACAAG TCATCCAATA AAGCTGCGGA CACGTACCCA ATATACTCAA
    97141 ACGACGATGT GCAGTAAACG ATGCGACAAG ATTCAAAGAG AAGTCGTTCA TTTCTAGTTG
    97201 AGGTGGGAGG CATATGTATT TGTAAGTGAG TGCAATTTGA TCATCAGGGA TGATCTTCAA
    97261 CCAGTCCTCA GGATGGACCC TTCATATACA TACTTAGATA TGCTTCTGAA TAACTCTTTC
    97321 CTGCTTTAAT CAAACCATCG ACCCTGTTCG TTGTTTGGTA AGGTTGGTTG TCGCTGAGAC
    97381 TTGTCTACTG CACCATTTGA GAAGCTCATC AAGCTCGTCT TCAAAGTGAT TCAAATTCGC
    97441 TCGGAGAAAG GGCGAGTCTC GGGCCGCCAT TTGGAGGGAG ACATGGTGGC TCCGTGTGTG
    97501 CGTCTTGTGG GGATCAGTGA GGGCGACTTC ATGTTTTGCG ATAAAGTAAG GAATAAAAAG
    97561 TAAGGAAAGG ATACATTTAC CAAAAAAGGA TGGTTAGATG GACAAGATGC CACTCTGAAA
    97621 TATACATATC ATAAATAAAA AGGGCGAACT CTGAACAGAG CTAGCCAACA CAGCTTCCAA
    97681 AACTTATTTC ATCTTCCATC CACTGTCCTC AGATCCCCTG CAAACACAAA TGCGGTCATC
    97741 GTCGTCAATA TGCAGAATTC CCATAAATGG ATGATCCAAA ATTGCTTCCA AGTCGGAAAC
    97801 TTTGTATGTA CTGCCTGTGC TAATTTCGTC GGGTCAGGAT GATGAGGGCG TGGAAGCTGC
    97861 AGATGATTCT GACTATGAGG ATTGATGATG CATATTGCTA CGTGATAGAC TTGGTATTCC
    97921 GGTGGGAGGC CTCGAAAGCG ATTCATCTTT GGAAGAAGCG GTGAGGCTGA AGTCGCGGCG
    97981 AGACAAGGGG TATGATTTGA TCGCGAATTA ATTTTGCCAG TGTCTTTGGA AGTATTCTTA
    98041 GTTGTTTGGT TAAGACTCAG CGCATACCTT ATGAGCGTTC AGTTCCTTTT CATATCCGAC
    98101 TTTCAGAGAA TTATGGGAAG CTTCGAGAGA TTCATGACGG CGTGTTAAAG ACAATATTTG
    98161 AGTTCCAAAT CGCTTGGGTT GGGATTAACA GCTGGCGGTA TGACTTCAAG AGCACGTTGT
    98221 TCGAGCTTCA ATTCCTATTT TTTCAAGATA TCAGTCATAA TTATGAAGGG TTTTAATCTT
    98281 ACCTCTTCTC GTTCCCGTCT TGCTTCTTCA ATCATATCAT GAACCTCCTC GCTTGGAATC
    98341 ATTTGTCGCT TCTCAGCCCT CAACCGGTCA TTTCCTTGTA CAAACGGTCC ACTTCAGCTT
    98401 TCCAAACTGC AACGCCTTCT TTGACTTTTC CCGACAGACA TCCAACTTCT CTCCGTGCCT
    98461 CTTGAATCAT TTCCTGAACC CTATCGGATG GCACCATTGA CTGCATAGTT TTTTGTTGCT
    98521 CCTGGACTTG TGATCGCAGC GAATCAACTT GAGATTTCAG TTCATGCTCC GTTCGCGAGA
    98581 AAGTCGTAGT TCGTTCATAG TCATATCCAA ATTGAGTCTC AGTTGCTGAT GCTCTTGTTG
    98641 ATTGCAGTTC GAGTTCACAC CTCCAATTTC TCCCAAATTA TTACCGCCAA CGATACCAGC
    98701 TCGCATCCGC CAACGTTCAC TCACTTGAAC TAATTCAAAG TTTTGAACTC GTAGATCCGT
    98761 GACAAGAGAT GATAGGTACG AAACGTGTTC AAAAGAGGCT TCCAGTTTCC GCATCAAAGC
    98821 TGTTTTCGAC TCTTTCTCCT TTTCCAGTGA CGCTTTTAAT TTGTGGATCG TAACGTTTTG
    98881 GGCGAGGTGG AATCGAATAT TGGGTTGAGG AAGACTGGGA TCTATTTGAC AATCGACATC
    98941 TGGTTCTGAT TCTTCATCTG AAGTGGCAGA CGATAGAGAT GAATGTGATT CAGGAGTGTT
    99001 GGGGCAAGAA TACGGAGATA TTGGAACTGG TTTCGATTTT GGCGCCAGTG CGGGATCATT
    99061 AACAAGATCT GTAAGACTCT TGACGACATT ATGATATGAG AATGGGTGCT GCCGGCGTTG
    99121 TCTATGCGGG ACTGCATGCG TTGTTGGAGT GACTGTGTTG ATGCAGTGGC TGGTATAGCA
    99181 GAAGTAAAAG AAACAGGATT GGAAGGAGGA GCGACCGATA TGGTTACGCG ACGCAAAGCA
    99241 CGAGGAGGAA TTCTGGAGAG AGCGAGGGAA TGATTGGTGA TACAGAGTGA GTTTGTTGTT
    99301 GTAATTGTGT CTGCTTCGCA AGTGCGGCCT CCATCGCCTC CCGCCACTGA ACCACTTTCT
    99361 GGTTCACGCG ATGACGCATC AGCAACGGCG CCGGTTCGTT TGCACAGAAA ACTTTGAGGG
    99421 TTTCGACTTG GCGGCCGGAG GATGACAGCG TCGCACAGGC CGCGACCCGT TCGATGCGGA
    99481 ACACTTTTGC GTCGAGTTGA TTTTGATTGG TTGGGACGGT GTCTTCGTCG GCGGCGGAGA
    99541 CAACCAATTC GCATTCGGCG GATCGAAGTG TCACCCGCAC GCGCCGCCAC TCGCCCTCGT
    99601 CATCGCCGCC GCTCATTCCA AGCCGAACTC GCACGCGCCC GCTCTTGTCG CTTCCTGTTG
    99661 GTGATGTTGG TGATGCTGGT GGTGGGAGGT GGACATGTGT TTTGCTTTGG AGAATGTAAT
    99721 TTGACAAGCA CTTGGACAAT CGTGCATCCA AGCAAACATT ATTCGGACTT TTCTTCTTTT
    99781 TATTCTTAAT TTCCTCCACC TTGCTGCAAT GTCTGCACCT TTTCAGCCCA GTACGTGGCA
    99841 ATCGTCTGAT CCAGCAAATC CCTCAAACGA TCCACACTCA TTCCCTGAAC TTGCACTCCC
    99901 CAATCTTCCA CTCCACTCTT ACAGCGCAAC ATTACCAAGT ACGCATCCTC AGGAGACTGT
    99961 TGACCCAAAT CTCCAAGACC AGAATACAAA TATCCTCTCA CACTCTTGAA TGGCTTGGAA
   100021 CGATCCATCA CCTCATTCGT TTTGATAAAC TTGCGATGCG CAAATACAAT GTTCCACTTG
   100081 GCGTTTCTTC TCCCTTGATT TCGATTCCAA CAACATCGCT GAAGTGCATT GTTTTGTATT
   100141 GGACAGGGTA AGTCAATGGA ATCGCAACTA GCTTGTCTTT GTACAGTCTC AAACGTACAC
   100201 GTGGTGCAAA CAATGGCGGA ATGGCAATCT TGAACAAGAA CAAGAGCAAG ATGAAGGCAG
   100261 TTGCGGGTAA CGGGTACTCT GGTATCCATT CTCTCGTTAT TGGAGGAGGA CGCATTGCCC
   100321 AGTGGTGTGG AGTTGTCGTC TTTGTGCCCT TGAAGGTAAT GTTCTTGTCG ATTGACCCTT
   100381 TCTCCTTAGT CATGCCAGTC TTCTCATCCA CAACTGCTGC ATCGACTGCC TTATCCATCT
   100441 CCTTTATATC AGGAGGTGTA TAATCATCGG GAACCGTTCC TAAATCTACC ACCATGATCA
   100501 TATTGGGGCT CTTCATTTTG CCGCTCGCAA TCCGACTCTT CATATCCGAG ATGGTCCATA
   100561 CTTGCGAGAG ATCCAAAAAC AAGAAGATAA GCGCAATCAC TAAGAAAACA CGCTTCGTCA
   100621 TTTTTCGTTG AAAGTCACGT CTCTGCTTGA GCTGATCTCC AATCGCAATC TGAGACTCAT
   100681 TCGGGTCCTT GATGGGGAAG ATTGTCAATG GAGTTTCCGC CTTTGGAACT TCCACAGACG
   100741 CCATATTGAT ACTGAATCCT CCTTCAACAT CTGTGTCATT TGGTTGTTGC TGCAGATTCA
   100801 GCAATCTAGC CTTCTCCATT TTGGCACTAT ATTGATCCGC GAGTGACAAA GCCGCAGGAT
   100861 CCAAATCCGG GTTGTCAACA AGTGTATCCC ACGTGTCATT CTGTTCGTTT CTTCTGGGTC
   100921 TGGGTACCGT TTGACGAAAC GCATACGTCC GTTCTGAGAC CAATGGATTG AATACCGATG
   100981 ACGGAGGGAA GACGCAAGAA GAAGAGTCAA GAAAAGTGAG AGGAAAGACC ATGGGAAGGT
   101041 GAAGTAGTAG TCTGGCATCA TAAACATGAC AGGGTAGTTT ACCCGACGCA TGGCATGCAG
   101101 CCAATCATGA TCTGTTGCGT TCTCAGCTTC CGCAATGGCT CTAGCCTCTG CAATACGAGT
   101161 AAGGATAGCG TTTCCAACCT GTGTATTTTG TGAGTTAGTT AAGTGATTGT GTGGGGTTGG
   101221 TACTCCTGAG TACCTCGACA GGCAGGATAG TTTCCGCATG GTGCTGAGCA TACTGGTACA
   101281 TGTGATCAGA GTCAGTGTGC TGGTTGAAGG TTGTCGCCGC CGCGTAGATG CCTTGAATGT
   101341 CCTACATATT TGAAGCAAGT GAGTGATCAG ACCGACCAAT CCCTTGACAC CACCCACCTT
   101401 CGCAACCCAT CGAAGCAACA GAATCCCGGT CCCAATCGCA ACGGCGTAAC GCACAATTCC
   101461 ACGTCTTCGC GCACTCTGAA GCACTGCCAA CAACGCCGCA ACGAGCACAA TCGCCCACGG
   101521 CTCAAACAGT GTGTTGACCT TGAGCGTCTC AACGTGGAAT GTCTTCAGTC TCCATCTAAC
   101581 AATGAAGCAT TAGACGGCAG CCATGGTAAC ACACCCAATA TGCGGAAGCA AACCTGAGGA
   101641 ACAGCTGGTA GCGGGTCACA CTGCCCCCAA GGCTCACCAC CGTCAGCTGC CAGATATCAC
   101701 GGAGAGCTAG AAGTCCAAGT AAGCTTCCGC AAACGGCATA AGCGATTCGT CGTTGGAACT
   101761 CGTCCATCAC AAATCGGAAA CGTCAAAGGT TGTTTGCAGG CACAAAAAAT CATAAGTTCG
   101821 AAAACGCCAC CGCCCAATAT CCCCCCAATT TTTATTTGCA TATTTCTCAC ATTTTGATTT
   101881 CGCCTTGTGA GACTTTGAAG TAGATGACGA CGGCCACGAT GCCGAGTGAG AGAACGGTTG
   101941 CAAAGATTCC CCACCAAATC CAACATGTTC TGCGTGAGCG ATGGCGCTGC TCTGTCGCTT
   102001 TTGTGATCTC AATCACAGCT GTCTTCATGT TGGTTTCCGT GCTTTCGAGA GATGTACAGA
   102061 TGGTTGTAAA TTGGTGGTCT TGGATCTGCG GAACGTTTTA ACAGAAGTCA CATCCAACGA
   102121 GACAAACTTG CCTCCACGAT GCACCTCATT TCTCCGAATA AATCAACAAG CTCAGTCATT
   102181 CCGTCTTCTA ATTTTTTCCA TTCCCTCTCC CTATCCAATT CCAGATCCAA TTCATCTCGC
   102241 GATTGCACCA GTCTCTCCAA TGTTGTATTT GCTTCATCTA CTCTAATTCC ACTCGATGTT
   102301 TGAAAGCTCT TGTCACTCGT AATCCATTCA CATCCCCAAC TTGGACTTGA CGCTCAACTC
   102361 CAAAACCCCA TTCTCTCGCT TCACCATCCT TCCACAACAC CTCTAAACTC ATCACTCAGC
   102421 CGCGCAACTT CTTTCGCCAT TTTACATTTC TGAAACTGAA CCATCTGTCC ACACCCCTCC
   102481 ACACCGACAC CCAACGCCAA AATCTCTCGC TTGACAGTCC GCAACGCGTC TCGAAACACG
   102541 TCTACTTTTT CGGCGATTAT TGTTTGGCAA AGGATGTTGG GGAGTCAGGC GATGCGGGGG
   102601 AGTTCCACAT TCCGTGTGTT GGATCTGTTT CAAATTCCGC GATGGAGTGG GTGAGACGAG
   102661 TTAGTTGGAT TTGGAGTGAA TGAAGTGATG TTTGGAGGTT GTCGATGCGG GTGCAGAGTA
   102721 TATCGGTTGG ATCGTCTGGT GGAAGATATG TTTGGGAATT GGATTCCATA GCTGGACAGA
   102781 TTTTATCGGG GCCGTCATCT TCGTAAAGAG TGGAAGACGA CGATCTCTTT GCTTTTTTGG
   102841 ATATGTATCG TTTGATGGTT TGGTTTTGGT TCTTAAACGG TGTTGGCGGA GTGACGTCGA
   102901 TTGATTGTGG AGAGGCTTCT GTCGATTCTG ATGTTGGTTG GTACTACCAC AGGTTATTAG
   102961 GTCTAGTTTT CGTACTCAAT GGTGTCATAT TCATACATTC TTGAGCTCCT GGAGACGGTC
   103021 ACGCATGCTG TTTCGACGGA GTCTGAAATC TGACAATTCT TTTGTTGACT CAATCGTTTT
   103081 GAATCCGCGC AACTCTTCAG CATATTATTA AAATGATATT AAATAATTCA AACTTCATGA
   103141 AGCAAAGCCC CAAAACTTGT AGCCGTCACA TCCTTCCTCC CCAGGTTTCC AAGAAACCAG
   103201 TTTTCCTCCA CCGTCTTCAA TATACTAAAG TGATCAAATT TCCCTTTATC AGTATAGCCT
   103261 TTTTCTGCAA TCGGGGTCTT GAATGCACTT CCCAACAAGG AAATCAATTG AACTGCACCC
   103321 GAGTCGTTCG CAGTTGCACT CGTATCCACC GGTGGGTGCC TTGGCGCATG GGACTTAACG
   103381 GAGTTCAGAG ATACAATGGA TTGAGTTCGC TGGGAGCTCT TCAGGTGGGA CGGCAAAGGA
   103441 TTCGAGTTGA CTGCTGTTCC AAGTAACCAT GTCGCAACCC TGTTCTTTCC AACCCAGAAC
   103501 GCAGTTTCAT CAAAGTCAAT ACAAAAACCG AGCGCTGATT TGTAAAATGC GGATGCGACA
   103561 GAAGGGGTAC AGGAATTCGG AAATATACTG TCCCGCGTAA CGGATATTTG TGTCGTGGGC
   103621 ATTATTATCT TGGTCTGGAG TATAATAAAT GTACTGTGGA AGAGTGCCAG CTTGTAAGTC
   103681 TCGTTGGAAC GCCTCGCCAG ACTTGATATT ACGAGCACGT TCGGGGTTCT CTTGAATCGA
   103741 AGTTATAGAG ACCAAAGGCA CATGCCGTCT CACGTATTTT CCATTTGGAG TGTGTTCGTT
   103801 CAGATATGGT TTGTCATCGG ACCAGTTGTC AGGGTAGCCC TCCTTTTCAA ATTGGGGGTT
   103861 GAGTTTCAGC TTTCAGAGCC TCGTCGCAGA CTTACTGCAT ATGATGCCCA CGATATACCC
   103921 TTTTCTTCCA GTAGATCCAC AATACAGCGG GTGTTGATGG TTGCTATGTC ATCACTTGTC
   103981 ACAATGCCAT CACCCACAAC TTGAGCAAAG TAATTGGGCT GGCTTGGGTG AGTAAGAGCT
   104041 CGGTAGTTTG TAAGCAAAGT TCCATTGTAC GGTGCATAGT TCAGGGTGGA GAAGGGAGGG
   104101 TGAGAAATAG CATCGCCATA GTCAATGTTT TCAAGATTGA TGATCTGGGG GAGTGATTAA
   104161 TGCACGTCCA GCATGAATCA TTCTAACCAT TATGGTATCA AACCATTTCC TTGGAGGGTG
   104221 GTTGTCTTGC AAAGGCGGGG AGTGAACTGT CATCCTTGGT TGGAAATCTT TTTCGGAACT
   104281 TTGGTGAGGC ACACTCCTTG GTACACACCC AAAAGGAACA AGAATATTCG AAAACGCATT
   104341 TGGATTCTGA CTTGATATTT AAAGAACCAT ATAGAATCAA TTCTAAAAAT CGAAAACTCG
   104401 AGAATCCAAC CAAAAAACAC AAAATTCGTT ATACATGTCT CAGACAATCA AAGAAAGAAC
   104461 GTTCATCGAA GGTACCATCA CAATTGAATA AGGTTTAGTT TAGAAACACG CGAATAAGGC
   104521 GAAAAGAACG AAAACGGTCA TGTGGGCAGT ATTAGCTTTG CTGTCGACAA GCCCGGAGTT
   104581 GTTCGCTTGA TTCTGAGACT GAGCAGTAGT TTGAGTGGCA GTAGTGTTCT GAACCGGAAC
   104641 CCATCCAAAA GGATCTGTAG GATCGGTTGA AACATATCCA CCAAGCTTGG AGTTGTCGAG
   104701 AGTAACCTCA AGAAGACGGA CAAAAACGTC TGTAAAGTAT TTATAGAAGT ATTCCTTGTC
   104761 TACGCTGAAA GCCAGGAATT TCTGGTCAGC GTTGGGACCA AAAGCTCCTG GCTTTGGGGC
   104821 ATTGGCGCGT CAGTAATGCC CATCACAACC TCAAGATCCG ATGGTAACTC CATCACAGAA
   104881 GCTCCGTTCA CAGGACCTAC AATATAGGTT AAGGATACAA TTACAAATGA CAAGCATTTT
   104941 TACTTACTGA TCGAATTCAT TTGCCAACTG TTGATGTTGG GAAGTGACTC ATTAACTCCT
   105001 GGTACAGAGC GGTCAGACAA TGTGGCGTAG AAGGTAGAGA ACGTGTTCTC CTCTCCAGTC
   105061 CAAGGACCAT GGTATCCTGA ATATTCTCTG TGGCATCTAC CCACACCATG GCCACCGTGA
   105121 ATAAGAGCCG CCAAGTCTGT ACGATTCATT CCAAACTTGG CAAACTTGTC CAACTGAGTC
   105181 TTCCACGAAT CTTTGGCGGA TGGGATGCGG TTTGCCTCCC CAAGTCTTGC TTGCTTAATG
   105241 TCAGTGATGT CGTTTCTGCC GGGTCTCCAT GGAATCACAG GACCTAGATG CATGGTTAGT
   105301 AAGCGGCCGA ACCTTAACAA CGACAACAAC CTCCCATTAC ACGCACAGCA AGGACTCCAG
   105361 CGTAAGACCA TAAGTCAGCG TTTGAAATCT TGTCAGCGTA GATATCATAG AGTGGGGCCA
   105421 GTGCATCAAT TGCACGCTGA AGCCCTTTGT TTTGAGGGTC TTCTGGATCT TGGAGCAACA
   105481 TCGTTGCATG TGGACCACCA GAACCATCAA AAATGTTTCC AGTGGATGCG TCATGCCAGG
   105541 CAAGACGCAA GAACACAGGA CCGTACTGCT TGACCTGAAT CAAAGTCTTG ATCCCTTCAC
   105601 GCAAATTAAT CCAGTCGTAA TTGGTCATGG TAGTAGTGTA GTACTTGGAC CAGTCGCCGG
   105661 TGGTTGCATT TGGTTTGGCA ATTTTGATGT CAATCTTGTC TTGAGCAAGT GCAGCAGCGC
   105721 AAATGGATGT TGCAGGAGCC TTTGCAAATA CAATAGAATC CTGCCAAGAG TTTGATCAGA
   105781 AAATGCGAAA AACACTGGTT AACAACGAAA GCTTACCCAT CGGTTTGAGA AGGAAGGATC
   105841 ATTTTGGGGG CAACTCTTGT TGATACAATC GGTGATTCCC TTTTGACTAT CAGGATCTTG
   105901 GCAAAAGTAA ATCACGTCAT CAAGTGTCAA AACGCCAGCT TTCAAGTTGG CAGATCCAAG
   105961 TGTGACTTGG AACTGGGATG AGACGCATTG CTTTGCACAC TTTGGAAATT GTGAGTAGAC
   106021 CGTGAGAAAT TGAGTTGGGA CATCGGTAGC AACGATCGTA GCATCTGCCT TCACCAAAGT
   106081 GAGACTTGCA AGGAAGGCCA AGGATATCAA CGGAGCCATT CTTGTTTGAG AGTTAATTTC
   106141 CAATCTTCTT AGGGTTTTTT CCACTGTTCA CTGACATTGA GACACCCATT TCCCCTTATA
   106201 TTTGAGAATA TTAATGAAAA GAACAACGAG GTATAAGTAA TAAAATATCA AAGATCACTA
   106261 GTGACAACGG AAATACTTGA TTCGATCAGC TGCTTGTGCA GAACAGATAC TTTGAAAAAT
   106321 TATAGCGTGT TTTATTATGA CAAAGAATTT TTCTGGGATA TATTCGTGAT AGTAAATACT
   106381 TCTTCGAAAG TACAATTTTA ATATTATTAA TTTGATCAGC CCCATCCTTT AAGGCTCATT
   106441 CCAAACATCT TAAAGGAAAA CATCTTAATA TTCAAAGCGT TCCCTTAAAC AAAGTGTCTG
   106501 ATATCTGAAT AACCGAAACT GGTACCTTGA TTTTAAATCA CGCCACCAAT GAGCACCCCA
   106561 GCAAAAACAG GAGCATACGG CCACATTGCC CCTCCCCAAC TCACAAACCA ACACCCTTTA
   106621 CCCCTCCCCC TCAAAGACAC ACTCAAAGAC GGCACAAAAG TCCAAATCCT CCAAGTCCCT
   106681 CCAACCCCGT CCCCATCCCT CCTCAACTCC CTCCACACCC TCCTCAACGC CGAAATCGAG
   106741 GCGGGAAACA CGTACCCACA TGAATGGCAG ATGCAGGAAG ACGAATTCAA GGCGTATTTC
   106801 TTGAGTGCTA CTGCGTTCTA TGTTGTGGAG GAGGGGAAGG ACGGGGAGGG AGACGGGGTG
   106861 GAGGAGGTGT TGGGGACTTT TTATGTGAAG CCGAATTATC CGGGGCGGTG TTCGCATATT
   106921 TGTAATGGTG GGTTTATTAC GGCGGGTGGG GCGAGGGGGA GAGGGGTTGG GAAGGTTATG
   106981 GGGAGGGCGT TTACGGTTTT GGCGCCTTTG TTGGGGTATC GCGCTAGTAT CTTTAATTTG
   107041 GTGTTTGTGA CGAATGTGGC GAGTGTGCAG TTGTGGAGAG GGCTTGGGTT TTCGGAGGTG
   107101 GGTAGGATTC CAGGAGCAGG TCGGTTGAAG GGACAGGAAG GGTATGTGGA TGCGATCGTC
   107161 TTCCACTATG ACTTTATGAA GGGGAAGTAA GAAAGAACGT GATGAATACC AACTCAACTC
   107221 TAGAGCTCGT ATTTTAGTCT TCAGTTGAAT ATGGACGAAG AGAATAATCA ATATATTATG
   107281 ATACAAAATC AATTAACCAA GGGAAAAAAC CAAAAACCAA ACCACAGGGG AATAACGATA
   107341 ATCAAAAATC AAATAGAACA AGAAACAAGT GAGGAAATCG TCCACAGACC GAAACCAGTA
   107401 AAACCAGAAG CAAAACCAAA TAACAAGTTT TAGCCCATCC AACCATTTTG ATGCTGCTGC
   107461 TGCTGCTGCT GCTGCTGTTG CTGTTGCTGT TGCTGTTGCT GATGATGATG CATCAACATT
   107521 GTCTGATAAT TCTGCATTGC AGCAGGTGAA TACCCATATC CAGGAACCAT TCCTGGAGGG
   107581 TACCCGGCCC CCATCATCAT CATCTGCTGC TGCATGTACA TTTGCTGGCG CATATCCATT
   107641 TGTGGGTATA CCATCCCTGG TGCAACTGGG ACGACTGGAC CGACGGCAGT TCCGGGTGGT
   107701 GCATCTTCAA CGGGGAGGAT TGCACGTGGG ACGGATGTTG CTGCGACTGC GAGAGTTGTA
   107761 ACGATGGGTG TTGTTGAAGT GCTTCCAAGG AGTTTCGTTT GGCCTGTGCT TGTGAATGCG
   107821 GAGAGTTGAG GTGGGAACTG CATGACTGCG TCTTGGCCGT CGTTGATGGC GTGGTCGCGT
   107881 TTTCGGAGGA CAAGGTATTC TTCCATGATT TGGGAAACGT TTTCGGGACA GGTGACGGAG
   107941 GGGTGGGCGT TTCCGCAATT TCCACATTCA TGGGGGCGGA TGCAGTCGGA CATTTTGCAG
   108001 AAGCCAGAGG AGTTCCTGTG TTTTTGAGGG AATCGTGGTT TATGTTGTAT TGATGCATAA
   108061 ATGGAGTGGA AACAGGGATT TCAGGGAAAG GACAAAGAGA TACGGAGAGA ACACGATCGC
   108121 TTCACTTCAC TAGGAGTTAA CATGAAACGG TACTAAAAAG ACATACCACG CAAAACAAGC
   108181 AGGAGCACTC GCTCGACTCT TTACAGGGCA GCCCATAATA CGATGACTCA AGCTAAAACA
   108241 CCGTAAACAC CGATGCTCCC TCCCACAGTC CGGCAACACG TTACAATTAT CCAAATTATA
   108301 CTTTACACAA ACACTTCGTG GTTTATCGCA GTTCATACAA GAGTGCTGCG TCGATCCACA
   108361 AAGAATGCAA AGGTGTGGGC GGCGACACGT TGCTGCGGAT TCCGGGCATT GGTTGTGCTG
   108421 ATACAACTCA CATGCAGGGA GCTTTGTGGT GTAGATTGAG AGTTGTGTCG GGGTTGAAAG
   108481 AGACGATGGG GAGTGAGATG CAGGGGAAGT TCCATGATGG TTTTGGTTGT TGTGCGCATT
   108541 TGTGGATTGA CGAAGGCGGT GAACAAGAGA TGACATTTGG GAGGCAGGAG ACGCGTTTTG
   108601 TGATGAGGGG TGAGAGTTGG ATTGGGCCTG GAAAGTGTGA GTGGTGGCAG GGGCTGGAGA
   108661 AGTTGTACGC TCGCGTTTCG CTGGAGGTGG TGTACATTGC TTTTCGGTTT CTTCAATACA
   108721 AGGCGAAGTA GTGCGTTCAC GACGACGACG TTTTGGTGGC TCAACGGTTT CCCGCCGTTG
   108781 TTCTTCAGCG GGTGGTTGCT GCTGAGTGGT ATCTACGGAT TCGGGTGCTT TATCACCTCG
   108841 ACGGTCTAAT TGAAACAGAG GTTCAGTGCC ATTGTTGGTA CTAGAGCCCT GTTCCTGTTC
   108901 CGCTTTAGCA GTAACAGTTG TAGGCTCAGC AGAAGCAACA GGCAGGTTAA GTGAGCTCAA
   108961 AAAGACATCA GCAGCAGACG GTGGTGGCAG CGGAGCAACA GAATCCTTGC GTGGACGCGT
   109021 TGGAGGAGGC GGCATTTGCG CAGCATCACT CGAGTCGGGC GTGTTCGTAT TCAAAGTGCG
   109081 GTCGATCGCA GCAATTCGAG TCTCCAGAAA AGAAATGACG GCTCTGTCAG CCGCAGCTTT
   109141 AGCGGACACG TGTCTGAGAT GGGCACGGCG GGCGGCAAGC TTTGAGTGGT TGTTTTAATT
   109201 ACGAGGTTGA ATATGCAGGA AATACAAAGC CAACCTCGTC CTCTGCCGCT CGAACAGCCT
   109261 CACGCGCAGC AGCATCGTCC TGAGTTGCGG CACTTAGTTG GTCGTTGTGG TGGCGGAGAA
   109321 GGGCGTCGAG TTGGGCGCGT TCGGTTGATT GAAGTTGTCT CAGGGCGGCA TCGACTGAGG
   109381 CAGCGACTGA GAATCGACTG GTTGTTGTTG TTGTGTGTTG GTGCCAAAGA CGGTCGGCGA
   109441 GAAGATGGTT CAAGTTGGGC TCGACACAGA GCCACGTCGT CCGAGTCGTC GGAAACAACC
   109501 GAATCGCCTG GCTCCGCGGC GGGCGCAAAG TGCACTGGAA CTGCACTTGC CGCAGTGGTC
   109561 GTGTTCACAA GTGGCGCTGC ACTCGGTCGT GCCGCAAGTG TCGAGGCAAG CAGCGAGAGC
   109621 AGCTGTGCTT GCAACATTGA CAAAGATTTC TGGACAAAAG GAAAAGAAAT CAAATACATG
   109681 CTTTTTCTAT TGTTACAGCA CATTTCATCC CCATGGATTG TCCAACACGT CATCAATCGT
   109741 GTGAAACTGT GCAACTGGCT GCGAAACAGA AACAGGAACT GCCAGCACTT CTTCTTCTTC
   109801 TTCTTCATCC TCATCAACTC CCCATCCACC ACTCAGAACT TGATCTTCTC TCAAAGCCTT
   109861 CTGCTCTCTC TTTTCAATAA CCTCATTTCC TTTCTCGACT TCTTGTTGTG CCGGCTCAGA
   109921 AATATCAATC AATCCACCTC CCAAGGCAAG ACTCTTCAAA TCCCCCATCA CGTCTTCATG
   109981 CGTAGATTGA ACTCCTTGTA GGGCAAGTTC CAACAAGCTT CCCATTCCAC TACCTTGTCC
   110041 TACTTCAGTC TCTGGCTTCA CAAGGTCCAA TAAATCGGAT AAGTTGTCCT GTTTCTTGAC
   110101 TGGAGTAGGA TTGGCATTGG TGACTGCGGT AAATTGAAGA GGGTGAATAT CGAGTGGCTT
   110161 TTCTGAGGAA AGGGTTTCGG GTGGGGGAGA GTCCATAAAT AAGTCTTGTT GTTGTTGTTG
   110221 GATGGATTGT GTAGCACTTG TGGATGCAAT TGGCTCGTTG AATGAAAATG GGTCGTCCGA
   110281 GGTGGGCGTG TTAGGAAATG GATTCACAGA AACTGGTGGA GAGCTTCGGG TTGGTGTTGT
   110341 AATATCTGCT GATTTTGTTG TGGTTTGAGG AGCCGGTTCT GCAGCTGCTG CAATCGTGGG
   110401 GACTACAATA GTTTCGTTTG AATTGATGGA GTTGATTCAG ATACAACAGA TGCGACTTGT
   110461 TTTGAATCTG ATGGAATACC AGATTTGGGT TCAACTGAGT CCACTTTGAT CGATGATTTT
   110521 GATGATTCAT TTACGGACCT TTCTGAATTA GAAACGGAGT TGTTTGTAAC TTCAGATGCA
   110581 ATCGAAGTTG ATACAGGAGC AGCAGTGAAA TCAGCACCAA AGTCGATTCC AAGCAAATCG
   110641 TCCACGGAAT GGGTTGGAGC AACGACTGCT CTCGATGAAA TAGGTCTTGA ATGGGAGGGA
   110701 GGTGGAGGGA GTGCGAAAGC CTAGGTTTAA TTGGGAGGTT TAAGGGGGTG GAGAATAGGT
   110761 TTCAGATTTG TCATGGTTAC AGTACACAAC TTCAAAGAGA GGGGGTGAAC ATACCGGCGC
   110821 ACTAGGCTTT GTAATAAACG AGTCAGCCAT AACAACGCCC AGCTTCTTTG GAGCCGCCGT
   110881 CACAGTAACA CCGTCCACAA CCACTGGCAC ATCCCTGAAC CAGGTTTGTG AACATACTTC
   110941 TCCTTCATGA ATTCAAGCAG TCTCGTATCG TCGTTCTGGC GGGAATCGGA AACAGGCGTG
   111001 GATCGTGAGT GGCAAGGTAA CGGCGCTTTG CGACATCGTT TCCGGCAGCG GCAAGGGCGG
   111061 ATACCTCCAT CAGCGAGAAG TCGAAGCTGA AAGAGACTTG ATTCGAAGTT GAGAATGCGG
   111121 AGAAGGCCTG CGCATCGACC GCAGACAAAG GTTGATGTGT TCAGGCAGAC CATTGACGGC
   111181 ATTCGGGCAC CGCAGTCAGC GCATGTCTTG TTTAACAGTT GGTTAGGTGT TATTCAATAG
   111241 AGGTAGAGTG GGTTACCTTG TTCTCCTCCC GGTTGATGAC GCTCTTGAGA AGGACAAGGT
   111301 TGGACGACAT TGGATTTGGG GAACAACAAA AACAACCCCC CAAAACAGGT GTGTGTTATC
   111361 AACCAACTCT CCCAGAGCAA CACACGCGCT CTTTCTTCCA AAAACAGTTC TAACAACTCT
   111421 CTAACTTGCA CCACCTGCAA CAGTCACAAT GGTCTCAGCC TGGCTCTTCA ACGACGACAA
   111481 GTCTGATCAA CGCAACCCAC ACCAATTCAG CCCAAACCAG CCAATCTCTC TTGCTGAGCT
   111541 TGCTGAGGTT CGCTTTAGTC TTGTTCCGAA TGTGTGGTAT ACTAGGTGCT GATCAAACAA
   111601 TCATCCAGTT CGGAGTGCTC TACTTCTTCA TCGACGCCGC ACGCGGAGAA GCCTACTACC
   111661 AGAGCGAAAT CGACAAGTTC GCTAAGGCAA GAAACTACAA AAACAGAGAC ATTGTACGTG
   111721 GATCCTTCCC CTTTAACCCC CTGAATCTGC TAGCACCCAA CACACGCCAA GCAACCACGT
   111781 TTTTCTCCTT CTCATTCAAA CCCACTTTCA ACTTCCAATA CTCATATTTA CATGTCCTAG
   111841 ATCAACATCC ACAAGGACAC CTTCCCAAAC TACGACGAGA AGATCAAAAT CTTCTTTGAG
   111901 GAGCATTTGC ACGAGGATGA GGAGATCCGT TTCGTTTTGG ACGGAAGCGG TTACTTTGAC
   111961 GTTCGTGACA AGAAGGACAG ATGGATTCGT ATTGCTGTTA AGCAGGGAGA CTTGTTGATC
   112021 TTGGTGAGTC TCCTTCAACA GGGCTTGTAC TTCAAATATG ACGTATACTG ACGTCACTGC
   112081 CCTCCAACAT CCAGCCAGCT GGTATCTACC ACCGTTTCAC TCTCGACACC AACAACTACA
   112141 TCAAGCCAAT GCGTCTCTTC AAGGAAGTCC CCAATGGACT CCAATCAACC GTGACCTCCC
   112201 AGACACAGAC GCGAACGCCC ACCGTAAGGA GTACATCCAA CAACTCAAGT CTGTCGGAAA
   112261 GATCCATACC TATCCAAACA ACCCACGCGT TGCTAAGGCG CTTGTTGCGG CTGAATTCAA
   112321 CAAGGTTCAT GTTGAGGTTG TGGAAATTGA GGTTGGAAAG ACCAACACTA GTGAGGAGTA
   112381 TTTGCACAAG TTCCCTACTG GTGATATTCC TGCTTTTGAG ACGCTCGATG GATTCTACTT
   112441 GACGGGTGGG AATGCTATTG CTCAGTACAG TTGAGTTGTT TCTTGACCTT GATTTTAAGC
   112501 TTACCCTTTC TTCATTTTTA AGTCGCTTCC GCTGTTCCTG GATCAAAGCT TTGCGGAACT
   112561 TCTACCAAGG AAGCCGCATT GATCCAACAG TTCATCGCTG TCGTTGACAC GAGCTTGCTC
   112621 CAGCTCAGGC TGCTTGGCTT TTCCCAATCC TCGGATGGAC TCCAAAGAAC CCAGACGTGT
   112681 GTTTGTCACC CCCTTTGAAT TCTCCCGATT TCTGTGGTTT TAACAGCTTC TTTTTAAAAT
   112741 CAGGCCACCA AGAAGGCTAT CGACGACACC AAGCGCGTCT TGACTCTCCT CAACACCCAC
   112801 CTCCGCGACC ACACCTACCT CGTCGGCGAA GACATCACTT TGGCTGATAT CACCGTCTCG
   112861 TTGACGCTCC TAACTTCTAC CGTATGGTCT TTGACGCCAA GTTCCGTGCC GCTTTCAAGA
   112921 ACGTTGACCG TTGGTTCTTG ACTCTCGTGA ACCAGCCTGA ATTCGTGAAC GTGATTGGAA
   112981 AGGTTGAGTT GCTTGGTGCT GCTGCTGCCA CTCCTGTGCT GCTAAGCCTG GTGAGGAGCC
   113041 ATTACCACCA ATATGGCTGA TACTAATAGT TCACTTTTCA CAGCGACTCC AGCTGCCGCT
   113101 GTCTCCCCGC AAAGAAGGCG CCCCGCTCCA GCCCCAGCCA AAAAGGCCGC CGATGAAGAC
   113161 GAAGACTTTG ATCTCTTCGC CGACGATGAC GAAGAGGAAG ACGCTGAAAA GGCCGCCCTC
   113221 GTTGCGAAGC GTCTTGAAGA ATACAACGCC AAAAAAGCGC TCAAGCCAAA GACGATCGCC
   113281 AAGTCCATGG TTATTCTTGA CGTGAAGCCA TGGGACGATG AAACTGACAT GAAGGCTCTT
   113341 GAAGCGGATG TTCGTTCTAT TGCCATGGAT GGATTGGTTT GGGGTACTTC CAAGCTTGTT
   113401 GCTATTGGAT ACGGAATCAA GAAGCTTCAG ATTACTGCTG TTGTTGAGGA TGACAAGGTA
   113461 ATGATGGTGC TTTTGGCATT TTTAATGTGG AGTTCTGATT TCTTACATAG GTTGGAGTTG
   113521 ATGATTTGTC TGACCAGATC ACTGGATTTG AGGACTACGT TCAGTCCGTT GATGTTGCTT
   113581 CGTTCAACAA GTTGTAAGAA GGGTTACAGT GAAGAGAATA AACAGCATTT GTGTCCTGCT
   113641 ATGGTACACA TTTAAACTTT ATCATGATTT GTTCTCATAC TTGATGACTT ATAGCAAATT
   113701 TAAAAGGTAT CGCATTGATA AACTAGTTCA ACGTCTTCAT ATATAACTGT CCAGTACTTT
   113761 CGTGTTGGTG TTTATTTTGT TGTACCATCT GAATTTACAG ATTAAAATCT CATTCCTTCT
   113821 ACCAAAGGAT TCGCCTTTTC TACATAATAT CCGTGAAGAA CAATTCGCGG AGGACTCCAA
   113881 ACTGTGATCA TCGCCCCTTC TGCCACCTTC AACTGCCGTC GAGTCAAATC CTTCATTCCA
   113941 ATCCTACTAT AAAGATCCGT CAGATTGATA TTTTCCAGAT CATATTCTTC ATCATCATCC
   114001 AATCTTCCTC ATTGTCGTTT CCATGAAACC ATGCGACGAA ACCTGTCGGC AACACGCAAT
   114061 ATAGTCCGTC GCCAACGAAA CAGAAGCTAT CGCGTCAAAT AATATCCGCT TGGCAGTTTC
   114121 AATCCCTCCC ACATCGTCAT TATCATAACT CTCAATAACA GTATCAGCCT TCACCCAACT
   114181 CTCCTCTCCA ACCCACGGTG GATTTCAAAA TACTCCACCT CCCTCAAAAC ACGACATCCA
   114241 AGAACAGCGT CCTCCAATTT CCTCTGCGTC GCGGGGAATA ACCCCACAAC AGACTCAAAC
   114301 GACTCCAACA ACAACATCGC CTCACAACTC CCATCATCTA TAAACAATTT CGCTGACGCT
   114361 TGCACTTTCA ACGACGGCGA ATCACTACGT CTACATGTGC ACTTGATTTC AGAAGACGTG
   114421 AGTTTCACAC CACATCCACT GCATTCACAC CAGAGCAAGA CTTGTTCAAT ATGATTAACT
   114481 GTGAACAAGA TGGTGAACGG GGAGGTTTTA AGGGTCGGTG GGATGGAATA CACGTTCAAT
   114541 AAGTGGATTC TGGGTAACGT GTGCATTGTA TCCGCGAAAT GCTGAGCGAT CGACATTTTC
   114601 ACGGTTGAGT CGACTGTATT TTGGGGACCG CTGGGTGCAA GGATTTCTAT CCACGTGTCA
   114661 CATACGGACT CTCCGTATAA GGTTCTGCTG GATGCAGCTC GTTTGATTCC AAGCTTGTGG
   114721 ATTCGGATTG TTGTGCCTGG TAACAGGCCA GGTTGGAATA CAGAGTTCCG GACGTCAAGG
   114781 TATATTGTAG GGTTGAGTCG GCTGGGTTGT GGAATCCATT TGCGTGGCGA GGGTCTGTCA
   114841 GTTTGAGGAC TAGGACGCGG TCGTATCGAC CCAAGCCGAT GTTATGAACT TGGAAGAGAG
   114901 TGTGGGCAGG AAGACGCTCG TGCATATCCC AAGTTGCTTT TGCAGTAAAT GATTTGGAGA
   114961 CTATTGTTCC TTGCACCGTG ACAAGGGTTG TGTGGAAGGA CTTAGGAGGT ATGGGTGCAG
   115021 ATACAGTGAA CTTAAAAGTG ATTGAACAGT TTGAGGATCT GGAAGAGGAG AAAAGTCCAG
   115081 ATATAGGATT GGATTTTGAT GGCCAAAGTC AAAGGTTCCA TTTTGTTCAA CTGCTGGGGC
   115141 CGATTGTATG TTTACTGTTG TAATCTCCGA TTCTGAAGTG AGTTGGCAAT AGAGGGATGC
   115201 ATTTCTTCCC CCATCTTGAT CTTCGAAAAT ATGAATTTGA CGCTCGTGAT GAGATAGCAT
   115261 TCTGTTACTC AATCAGTGAA TGGTCGCAAA ACAGAACAAA CACACCTCCT CGTTGCAAAA
   115321 CAGGCCAATA TGCATGACTT CTTGAAATAA TTCACATACG CAGTTCTCAA AAGTTTCGTT
   115381 GATTTGAACT GACCCGTCTT GGGCAATAAC ACGACCAACA ATTCCAAACA CGCGAGCTTT
   115441 TACTCCCACC ACCCCATCCA TCCCAATATC AAGTGTCGGC ATACTCTTTT CTTCAACCTT
   115501 GAGGAGTATA GTTTCAAGCG AATCGCGTTC ATTCGCCCTT CGGCGATTTG AGTCACAGCT
   115561 TCACCACAGT TCACATCCAT AGATTCCAAA AACCACTGTC GAAACAACAA ATCTTTCTTG
   115621 AAGCAACGAA GGTACACTTT CAAAAGCGGC TGAGCACTTC CTTGTTCGCC AGTGTAACAA
   115681 ACACCGAGTA CTTCCACAAC GACTTCAAAA TCGAGTATTA TCACGCAAGT TCCTAGAATT
   115741 TCTGCACTGA TTTTCCATTC GGTTTCATTG GGGGAGTCTA ACAAGACAAT CAACACTGGT
   115801 GAAGAACCTG ATGAATCCGT GAATTTCAGA CCCCCATCCT CCCATTCAAT TTTCCCCATC
   115861 AAGAAGCAAC CATCCATTCC AAGTTCCTCT TGAGAAAACA CTCGAAACGC GTATTCTCGC
   115921 CCGCCAGGCT TCTCTGAAAC GTCCTCGTTT GATAGGTTTA TAATGTATTC TTGCACTATC
   115981 CCAGGCTCTG AATCATTATT ATCTTCTTGG CCCAATATCA TATCCAATGA AACCAAGAAC
   116041 GGCTGTAGAT ACCGTAACTC CGCAACAGTA CATTCAGTGT CATGAGCGAG TACAGCACTT
   116101 AACCGAGGAT CACCGGCTCC ACAGGCCAAT CCATAAACCC TTTACTCCTC TGTAGAATCT
   116161 TTTCGAGAGC TGGAAGCAGG ATGATGCGAA ATCATGAGAT GTTGAAGGGT CGTAGGAGAG
   116221 AAGGGTTGAG TAAATGTCAT CCAGGAGGAG AAGGTCTGAG ATGTTGAGAC CTTGCCATTT
   116281 TTGTTTGATG GCTGCGCGTG AGCGGTGGAG GGATGGAGTT ATTGGCGCAA GTTCAATTGA
   116341 GTATGAGGGT TGTGTTTCGA TTGAAGTTGT AGGACGTTGT GACTCAGTTG GAATCGGAGG
   116401 AAGGTGTGTT ATTTCAACCG TAGTGTTGAA ACAAGCAACA AAGACAGCTC GGTTTGGCAA
   116461 TGAGTGAGGT AGATTGATGG GGGTATACAG AATTGTATGC ACATTATGAA GAGTAATTTT
   116521 TGTTCCAGGT ATTAACAATT GTTCTGTTTG TAGTGGAAGT GGATGGTAAG ACAGATAGAG
   116581 GTCGTGTTTG TTATCGAGTT GATATTTGCC GATTTCAAGC TCAAGAATTT TCGTGATTGT
   116641 GCCGGTATAA GATATTATTT TGTTTTTGAT AAGTTGCTTG AGCAATCGGG AAGGGGGAGT
   116701 AGGGGTGAGT TTGAAGGTAA ACTCCTATGC TGAACCATAA ATTGAGATGC AGCTGATTCG
   116761 TCAAGTGGGT ATAATTTTGA TTCATTGGGA ATAAATGCTA GCAGTCTCAT GATATTGCTT
   116821 TTTGGATCTG ATGGATCTGG TAATTTTGAT GTAAACTTGA TTTGCTTTGG TTCCAAATCC
   116881 TGAAAGATAT AAACACGATT GACGAGCAAA TCCTCAAAAA TCTTGGTGAT TCTGTTGCTA
   116941 AAAGGTAGTG CAGTTGACGT TTTTTGCTCG AACAATAAAT GAGCTGTCAT CAATCTGTTT
   117001 TATGTTGAGT TGGTGAATTG CATTAACATC TAAGTACCTG ATAGTCTTGG GGCAACATTC
   117061 ATTCGATGAT CCAAACTGGA GAATAGAATC ACCACAAGCA ATATGAATTA CAAAGAAGAA
   117121 TGAGCCTTGT ATTGTAAGGA TTGCCGACTT TTCAATAATT CTTCCAAAGA GGGAAACGCG
   117181 TTTCAAGCGT CTCAATTCAG TAGCCATAGA CGATGAATTG TTTCCAGTAG GCGAGTTTAA
   117241 TATTGCGCTA AATTCAAACG GCGGAGTCGG GGTGAGACAG TTGAGCAGAG TTGCAGAAGC
   117301 CTGACGAAAC AGACGGTCGT TAAACCGCAC CGTTGCGTCA AAGTCAAAGT CCTTTTCAAA
   117361 CGATTCTCCG TTGAATTCCA CAAGATTCAT TTCGAGATTG GCAGCGCTTT GAGGATTCAG
   117421 AGGAAGCAGG GATTCGACCA AGAGGGTATC TGCGACCTTT GTCCATTTGA TCAGAACAAA
   117481 TGCTGAAGCC GAGGCGTGTT TGAGGAACGA GATTCGCGCG TTTGGAAGAA GGTTGGCGAT
   117541 GAGTTGGAGT TGAGACGAGT CGCTGAAGAC AAGGCCATTT GCGGCGATTG AAAACTGGCC
   117601 AATCAGAATT GCGTGGCCTT TTGGTCGTTG CTGCTTCTTT GGCGAGAGCG CGGCAAGGCG
   117661 GCGGATGTGG TAGTGGTCGT CGTTGGGTGC GAGAAGGTGG TGGTGGTGGT CGCTGGCTCA
   117721 TGCTCCAATA CTCAGCATCA ATCACACCAG TTTACTTTAC TTTAATGCAC TCGATTCTAT
   117781 GGCTTTCAGT TGGTTGCGTT AGTTGTGCAT CACTTAATAA AGCGGGAAGT GCCGAGGCCT
   117841 AACCTCACTA TCTCCAATTC GAAAGAACAA AAGCGGACAA TTCATTCAAA ATCCATACTA
   117901 AATTCCTCTT CATGTCAAGT AATAGAGCAA GGAAAAGAAA GGAGAGAAAG AGTTCTGGAT
   117961 TGCTTTCGGA TCGCCAATTT CTTAACCCAA TTTGCACATA CACCCAACAC ACCAACCGCT
   118021 TTTGCAATGG TCAATTGGTT TGCCCCGGTG ATTGTCGCAC TCTCTGACGC CGTTGCTCTG
   118081 TGGGAACTAA GTCCCGACAC GAGCCACGCC ACCGACCACA TGCAAACTGT CCTGCATTCG
   118141 TCAATGGGCA TCTCACCACC CGTTGAGCCC AGGGCCTCGG TTCTGACTCC GAACCAGCCG
   118201 CTGCACAGGT GGCGGGATCC CTCCTACCAC CCGCATGCCG ATGCTGCGGC TAAAATAACC
   118261 ATCGTTGAGG TGCAGCTCTC TGCTAACCAC AAGTCAAATG CAGACATGGT TGCTCTGGTT
   118321 GCTGCGGCGA TTGCCTCTCG TACTGCCACT GCCCCGCTCG AGCGTATCAA GGTTATGCTT
   118381 CAGACGGGTG CCTTTTCGAA CCCACAAAGG GTCTTCGATA TGGAGAGCGT CCTTTGCGTC
   118441 TTGGACTTGG AGTAGTCTTT TCTCTCCTGG TTCGACTCGA TGGAGGTACA GTGATTATCT
   118501 CGTTTATTTG TGATTGAAAT AGTTGGTTTA ATTGCCTTGC ATTGGTTTAG TTCGTCTGGC
   118561 GTTATTCAGA GGAAACGGTA TCAACACACT GCGTGCCATT CCTGTCGCTG TCAGCCAGTT
   118621 TGGAGCATAC AACTTTTTCC TCGATCGATT GAAAGAGAAC AAGGAGCAGC TTGACTTTCT
   118681 CCGCCAATGA ATGTGGCTGT CGCTGCAGGT AATACGAAAA CTGCACTTAC CTCTTTTGAA
   118741 CTCCATCTTT ACTAATGAAA CCCATCATAG GACTGGCTGG TATCGTATCA ACTACCCTCA
   118801 CGCATCCACT TGAAGTCTTG CGAGCACGTG TGTCTTTGAT GCACTCACGA CCAGATTCAA
   118861 CACTCAACAT CTCCACGGCA CAACTTCGAC CTGCCGCGTC AATTATCGAT ACTGCAAACG
   118921 ATATTATTAT CAAGAAGGTG GAGTCCGTGC TCTCTACCGC GGCCTCGGAC TTTCCCTCCT
   118981 TGGAATCGTT CCTTACCTGC GACAAGCTTT GTCCTTATGA TTCCCTGAAA CCACGTACCT
   119041 CCGACGCTTC TTTGGAAAGC ATTGCAATTG CCTCGTTCTC AGCGGGCTTG GCACAGACTG
   119101 CCACATATCC TTTCGATTTG CTTCGACGAC GACTTATGGT CGAAGGTCTG TATATGCGGG
   119161 ATAATGACTT GAAAAGGCAA GATCGGCATT CAGGATAATG ACGGATATTT TCAGGTTGGA
   119221 GGGAACTGCG GGAGCTTTCC GTGGTTTGCT TCCAAACCTC TTGAAGGTGG CGCCAGCAAC
   119281 TGGTATCACT CTTTACATTC ACGATCAGTG GAGAAACTTC TCCGCGTAGA ATTGATCGTG
   119341 TTTTTGTGGC TTTTGTAATT TTGCATCTTT CTCTTTGTTT TTTTCCTCTT TCCCCCTCTT
   119401 ACTTTGCTTG ACGGACCTCA TACACAATTG TTTGCACTCT AGATTCTATC GTTCTTCTCG
   119461 AATAAACCTC ATAGCTGATG GCGAAATTTT AGTTTGTAAA TCTCTGTCGG AAAAAAACAC
   119521 CCCCTCAACT CCTGTCACCT CGCTCAAAAT AATGAAGCTC ACGATCATAT CTGCTATTTT
   119581 ACTCAGTACT GTTTCGTTTG TCGCCGCTCA AGGTGTTCAA GGACTCGGAA TTAATGGAGG
   119641 TTACGGCGGC GAAGTTGCAC AGATTGGAAT CCAACGTGCA GCTCAAGCAG CTCGCGCGGG
   119701 CGTTTATCAC GGTGGAATCC AAGGAGGTCC AAACGGAGGT CCTGATCGTC GTCGTTGAGG
   119761 TTCTCTGATT GCAATCATCC GCAGTGTATA AAAATAAAGT GTTCTATTCT TCCTCTCTGT
   119821 GGTAATATTT CACTGAATAT GAAATATTAG TAATACTCAC ACTGAGTTTC CGGCAGATCG
   119881 CATCGTTTAA TCTCTGTTGG GATTCCACCC TCCGCCTGAA AATCAGGTTT TCAATGGCTG
   119941 TGCCGAAAAA AAAGGGCCGC CAACAAATCC CAGCTTTTCG AAGCTGTCGT ATCAAAGAAT
   120001 TTGAGTCTAC ATTAATCATC TTGTCAATTA ACCTCTATAT CACTGAAACC CAGTCGGAAT
   120061 GTCCGACATT ACATCAGTTC AAAGTGTGGT GATGTTGGGT GTTGGCACAA GGAAACTTTC
   120121 GACAAAAGCT TTCAACAAGA AAATCATCCC AAACTTGGCT CTGATGTTTA CAGCACTGTC
   120181 CAAAGCTTTG GACCGCCGGT CTGTATCATC CATGAGTGAT GTGGCCCTGA TCACCTCGGG
   120241 TACTCATGAG GATGATGAGG TATTAGCACT AATGAAGCAA TACGTGAGTG ATGGATGCGG
   120301 ACTGCACCCA ATTTGGAACA CTTAATCTCA ACTTTCTCCT TCGCCTTCTT CGCATCCTTT
   120361 CTCTCAACAG GTGGAACTTC AAAAGGAGCA GCTTGCGCTC GAGAAAAACA AGTTTGAGCA
   120421 GACGTTGGCG TTTGAGAAGG ACAAGTTTGC CCAAGAAATC CAAGTCCGTC GGAGGAGCTT
   120481 GAGTTCCGCA AGGCCGAGCT TGAATGGCGG AAGCATATGG ATGAATCTCT TTTGGCGTTG
   120541 AAACAGTCGA GTGGCTTTGG CGGGTTTGTT GAAGAAGTGA GGAGCGCCCC CGCTGTCAGG
   120601 CCGCCTGTTG CCCAGATTGC CGATCAGCCT CACCAAGCTG CGGATGTTGA GATCGTGGCC
   120661 AGGTATGTTA CTTTGTTTAG CTCCCTCGGA CTTACAAGGG TGTACTTTAG TGCTGGAAGA
   120721 GAGGTAGACA CCACAGTGCA CAAGCCGAAA AAGATCTTCA TTAGTTATTG TTGGAGAAAC
   120781 TCGAGAACTC AAAAAATGCA AGATTTCCAG GCCAAGAAGT GTGACAAGAC TGAGGTTGAA
   120841 AAGGCTGGAG CGTGAGTTAT TCTCTGTGCA TTTAATTCTA TTTTCCGATT ACTCATACCC
   120901 TATAACAGGT GGGATCCGCG AGTCATACCA AGGAGATTAT TACTGCCTTA AACTTAGATC
   120961 CATGGCTTGA TGTCGACCAA TTGAACGTCG GGAACGGATT GGAAGGATCT CTTGCTGATG
   121021 TTTTATCCGA TGAAGGTTAC CACGTTGATT GACGACCATT CTCATCCTAA CACTCTTTAT
   121081 AGTTGATATC GTGATAGTAC ATGCCTCTGA TGAATACGCC GCGTCCGTTA ATTGCAGAAA
   121141 GGAGTTCGAA TTCGCATCCT CTCTTGATTT GAAAATCATC CCTCTTGTGA TTGGTGATAA
   121201 TGCACCTGCA CCAATCAAAG ATGTCAAAGA CAACAAAACT GATGAGAAAC AAAAAGCGTC
   121261 GTGAGTACAT GTCGCTCGTC TGTCTAAGCT AGTTTATTTA TGTTTGAGAT AGGGCTGCTT
   121321 CGGCCACGAT AAAACCATGG AATAAGAGTT GGTTAGGATT TTCCATCAAT CATACCCTGT
   121381 AAGTCTGTTT TGGAATGACA ATAACTCTTA TCTGTGAATC ATCAGATACG TCGACGCGAG
   121441 AAATCCAAAT GAACTTGATA CAAACGTGAA AAGAGTGAAA GAAGTCTTCA AAAGACTGTA
   121501 AAATCGATCC TTCCTGTGGA GACGGCTTCT CCTTCTGGTG GTTTCAAATC TCTTCGTGAA
   121561 GCACTACAAG CCAAGAGCGA GACCGAAGTA GTCTCCATGG TAAAGTCTGC TAAACCTGAG
   121621 GAATTAAATG CTATCGTGGA AGACGGAGAA AATGTGTTTG ATTTGGCTGT TGGCTTCTGT
   121681 TCATTGGAAA CTGTGAAGCT TTTTGTTGAA CGAGGTGTGA AGCCGACCGA GAACTCGGTC
   121741 ATCATTGCGG CAAAGCGCAC AGGCTCTAAA GAAGCTGCGG AAAGGTTGGC CGGAAAAGAA
   121801 TTGTCGAATT CTTCTTAGAG AAAGGTTGTG ATGTCAATGC TTATGACTCA AAGATGTCAA
   121861 CAGCCCTTCA TATTGCCGCA TGTAAGTAAG ATTCAGTGAT GCATTTTTTT TGACTTTTCT
   121921 AAAACAGCTG TTGGTTCTTC GGAATGCTGT GACGTTCTAT TGGATCATAA GGCTGATACC
   121981 GAACTGGTTA ACACGTTTGG ATTCACTCCT CTTCTTTCTG CTGTTTCCTC GTTGAACGTA
   122041 GAAAATGTTC GCCTGTTACT GAGACGTGGT GCCAATGCAA ACGCAATCGA CGAACATTCG
   122101 GAAGGAAATG CCATAAACAT GGTGGTTCAT CAGAACAAAA CGAAACAATG GAATTCGAAA
   122161 TTTTCAAAGC ACTTTTGGAA GCAATGTTCC TATTGATGTT GTGGACCATC AAGGATATTC
   122221 GGTTCTTGAG AGCGCCGTTT ACCACGGCAA GACTTCCGTT GTCAAGACTC TTGCAAGCTT
   122281 GCCAAACTGC AAAGAAATAT TTTCAGCCAA GAACTTTGCA TCATTGGCTG CAAGTAACGG
   122341 TCACATTGAA GTCTTGAAAT TCCTCACCAG TACTGAAAGT CCTGTCAAAT ACAATCTTCA
   122401 CGAAGAAAAT GGCGACGGTT ATAATAGTCT CAGTGGTGCT ATCTCCACTG GAAACCTTGA
   122461 AGTCATCAAA CATCTTGTCA ATACGGATTC AACTCTCTTG GCCTCTGTAA TGAATTACAC
   122521 AAAGTCTATC TTAATGATGG CTGCAGAAGA AGACAAGTAT GACATTGTTA AATACTTGGC
   122581 GTTTGAGTCA GGGTATAATT TCGACCTGAA AGAAATGGAC GACGATAGAT TTACTATTTT
   122641 GGCACACGTT GTCAGTGGAA ATGATGTCGA CCTGGTGAAG CAGTTAATTG AACGTGAACC
   122701 TTCTTTGTTG AGTGTGAAGA CCAAGGCAAA CGAAACTGTG TTTCACATCG CTGCGAAGGA
   122761 GGGTGGAAGT AACGTGGATG TCGTCAATTA TCTCTTGACT CTCGATGCAC AAGCTCTTGG
   122821 TCTTACGGAA ATTACATCAG ATGCAGGGGA AACAGCCTTA ACAGGGGCGG TTTCGTCAGG
   122881 ACTTCCACGA CAGTGTTGAA GACATTGCTC GAGCGCGAAC CAGTGGCATT ATTGCAACCA
   122941 AATCCGATTG ATTTTAGAAC TCCACTCCAT GAGTGCGCAG AATTCAATCA GATTGAACCA
   123001 CTGAAGTTCC TTATTAATTG GCCTCAATAC AAGCATGACT TAACGCTTTG GACATCTACG
   123061 GCTATTCAGT GTTTTCAATT GCAGTCACAG CTGATAACCC GGAGATGTTG GAATATTTGC
   123121 TTTCTGTGGA CGAAAATTTA ATCAACATTA CCGTGGAAGA CTCTCATATG GTCTTTTACG
   123181 GAGCGACAAA TGAGAAGTGG GATTCTGTTC ATTTTTGATA AAACAAAAGG CCGCTCGGGG
   123241 CTTTGATTAC ACAATCACGG ATGACTCCGG TAACACACTT GCATTATGGC TGCACAAGAC
   123301 GGAAAAGTTG AAGTGCTGAA GTTTTTGATG GAGCTGGACA GCGAATTAAT CAACGTGTTG
   123361 AACTCTTCAG ACGAATCTGT TCTTATCAAA GCCAGCTATT ATGGTCACAT GGACGTTGTA
   123421 AAATACTTGT TGAGTCTTCC AAATTTGAAA TATGGCGTCG AGCACAAGGA CAATGATGGC
   123481 TGGACTGCTA TAGCATGCGC CGTACACACT AATTCGGTGG AGATGATTAA AGAGTTGCAC
   123541 AATGCAGCGA AAAATCCTGA GCTGTTCACA GTTACGGTGG ATGGAAAGAA TTTGTTGCGG
   123601 TTGGCGGTCG AAAATGGTGA TGATGCCATT GAAATGGTGA AGTACTTGGT TGCAACAGGG
   123661 AAGATCGATA TCAAAGCAAC CGACGACTCC GATCAAACCG CGTTTACGTA CGCGTGCTAC
   123721 TATGGACGCC TCGAATGTGT CCGTTACCTC ATGTCCGTTG ATTCGTCACA ATTACAGATG
   123781 CGGCGACCAT ATGATTCTGC CACTGTTTTG CATCTGGCGG CAACGAACGA TAATGTGGAG
   123841 CTGGTTAAAC TGTTAACTTC CACAAAGAAA TTCGACTTGA CTGAGTTGGA TGGCAGCGGA
   123901 AACACACCAC TTGCGAATGC AATCAATGGA GATTACTGGG ACTGTGTTAA GTATCTTCTT
   123961 ACGCAGAGCC AGCCGCAGCT CACCAAGGTC CAAACAAGAG CGGTTACACT CTTGCACATT
   124021 TAGCAGTATA CAGTGGCGAT AATTTGGGAC TCTTGAAACT TGTACTGGAA CATGGCAATA
   124081 TTAATCTTGC CGAGAAAGAC CATTGGAATT ATACTGTTCT TGCCACGGCG CTCAATTACG
   124141 GACGTAACCA ACAAGCTCTT CATCTCATCT CTCTGGATCC TGCGCAATTT AGTCTCCTGG
   124201 AACCGAGTGA CGACGCCACA AATTTGGTTC ACCTTGCCAT TCAAAATGGA GACTTCAATG
   124261 TTTTCAAGTC CTTGATGCAG GCTCATAAAT TTGACGTACA TCAAGTTAAC TCTTCCGGTT
   124321 ATTCCCCTCT TGCTCAGGCC GTTTCGTTGG TATGTTTGTT TCTCCAAGAC TGATTCAGCT
   124381 TAAACGCATT TTGTACAGGG TGACAGGGAT AAGATTGGGC AATACCTTAT CGACTTAGAT
   124441 CCAACTACTG TTGACTTCAA GTACATCTCT GAAAATAGAA CAATTTTGCA AATCTTTGTA
   124501 TCAGAGGGGG GTGGCGATCA TTTGCCTTTC TTCAAGAAAC TCGTCGAAAG TGGCAAATTT
   124561 GATTTGCATA ACAAGGATAA AGGGGGCCAC ACTGTCTTTT CAAAAGCAGT CGAACGTGGG
   124621 TACTTGAAAA TTGTAAAGTA CTTGTATGGA ATAGATGAAA CACTGCTGAA CTGGGGCGAG
   124681 ACCAAGACTC AGTTGGTATT CTCCACAATC AAGGAGGGAG ACTCTGTTGA AACCTTGAAA
   124741 TTCTTACTGT CTGTTGGTCA TTTCGATCTG AACGAAATTG ATGATGAAGA GCGAACTCCT
   124801 TTAGCTGTTG CAATGAATTT GGACAGACCA AAATGTGCAA AGTATCTGAT TGGTTTTGAT
   124861 GGGTCGTTGG TTTCGTTCAA GTCCTCCACA AATGAGACAA TGGACATTTA GCTGTCAGTG
   124921 CCCAAAATAT GGATCTCTTT GACCTTTGTT TCAAGACAGG AAACCTTGAT TTGACGGTAG
   124981 CCAACTCTGA CGGACTCACT CCTCTTGCTC TGGCTGCTCA AAACGGTCTT TACGAGTTCG
   125041 TGACGCGATT ATTGGCGATT GACTCCACTC TGGTTTCTTG TGGCGATGAA CCGAATAAGA
   125101 AGACATTGTT GCAACTGGCA ATCAATAGCG GAGATAATCA TCGCTTGTTG AAATTCTTGT
   125161 TAGACCATAC GTCTGTGGAC CTTTCAAATG TCGACACGGA TGGCCACACC GTTTTATCTC
   125221 GTTGCATTGC AAATGACTAC ATTCAATGTT CTAAGCTGTT AATTAAGCAG AAGCCAGAGT
   125281 TGTTGAACTT CATATTTGAA GACGAAAAGC AGAATATGGC ACAATTGGCA GCACCTAAAA
   125341 GCTACCAACT GCTGAAAATT GTCATGTCGG CGGGTTCTTT TGATCTCAGT AACGTTGACA
   125401 AGGACGGAAA AACTGCAATT GTCAATGCCA TTCAAAGCTG CAATACAAAA AGTGTTATTT
   125461 TATTAATCAA GCAAGATCAA TCTCAGCTCA AGTATGTCTC TGAAGATGGC AGCAATCTAC
   125521 TTCATTTTGC GGTGAGTAGT ATATCACTTT ACCGGAACCT GGGTTTATGT TTTCGCTTTT
   125581 TTTTTAGGTC ATGGATGACA ACAATTATGA CACTCTGAAG GTCTTGTTGG AGTACAAAGA
   125641 CTATTTTGAC TTCAACGCCA AAAATTCAGA TGGACACAGC GTCTTTTCAA AGGCTTTGTC
   125701 ATGGAAATCA ACTCGTTGTG CGAAACATTT GGCCAAGTTC TTCGCTACAA CTGACAAGTC
   125761 CCAATTCAAC TTCTTCGTTG AGTCTCAAAA GAAGACACTG CTTCACTTGG CTGCTGAAGG
   125821 CTCCGACGAT GTTGCCCTCC TCAACCTTTT GTTGGCTAAT GGCAAATATG ACTTGAATCA
   125881 AATTGATGTT GACGGTCATA CACCATTTTC CCACGCTGTT CTGGAGGGGA AGGAAGATAT
   125941 GATACAGCGC TTGTATGAAT TTGAACCATC TCAAGTTCTC TTCAGTCCGA ACCCTGAATC
   126001 TGGTAACAAA ACTTTGCTAC AGATGGCGGT AAGCTTGAAT AGACACCATT TTTCCTCCTG
   126061 ACAGTCTTTA CAGATTGAAG AAACGAAAAT GTTGACACAA TCAAGATTTT ATTCCAAGCT
   126121 CCCACGGTTT TGAAGGATCT TGGTAATATT GACTCGGACG GAAACACTTT CTTCTCCAAA
   126181 TGTGTTCAGT GTGGTCGAAA CTCTGTGTTT AAGTATGCAG CCGACTACAC TGCCAAGTGG
   126241 AACGCATCGA TTTTGCTTGC TCCAAACGCC AAGAATCAAA CCCTCTTGCA TAACGCAGCG
   126301 GATAACATTA CTTTGACCAA GACTCTTACA CCGTATGGCA AATTTGACTT GCATCAAAAA
   126361 GATAGCGACG GCTTCACGCC GTTTGCACTG GCTGTTAAAG CAGGAAACTT TGAGGTAGTT
   126421 TCGCATCTTT TCAACATTGA CCAGACTGTT TTGAATTTCC GGTTGATGTC TCCTGCTTCG
   126481 TCGCTGCTTC ACATCGCTGC AGACATACGT ACGACTTGAA AATCCACCAG CTATTAGTGC
   126541 AAAACGGCAA ATTTGACTTC TGTGAAGAGG GTGGAGAAGC TGAGTTGCCC CCATTCCTTC
   126601 TGGCTCTTCT TCAAGACAAT GTCAAGATTG CGAAGTATCT ACTCTCGCAA GAACCCAAAG
   126661 CTATTGAATA CAAGGGTCGT GCACTCAATA TTTCAGCCGT TTCAGCATAT CTACAAGGCT
   126721 CTAACTGCAG TGAGGACGGT CTCAAGTTAT TGCTTGAAGA ACCAAACGGT ATTAAGTTCG
   126781 ATTTAGTCCA ACGAGACTGT TTGGGTGACA GCCCGCTTTC TCTCGCCGTG TCAAAGAACT
   126841 TGATAGATTG CTGCAAAGTA TTGCTTGCGC ACAACCCGTC CTTGCTCACA GAATCCAAAT
   126901 GTTGTGATGA TATGACTTTG TTGGAAACTG CCGTGTTTTA TGGTAATCAA GACTTGTTCG
   126961 ACTACCTCCT TGAACTGTGG GACCCATCTG TCTTGACTGA TGACGACAAG TATTTGTCCT
   127021 TGCTGACGCA TGCTACATTC GGTGGTGAAG GTGTGAGAGA TGGTGTGCTT TTAAAGAACG
   127081 AGACTTACCA AAAGCTGGTT GAAGCTGTTC CGGTTGATGA ATCAGATAGC AATTCTCAAA
   127141 CGTTCGCTGT TATGTCCGTT ATCTGCACAG CAGCTTCCTC CAAGAGTCTT CCTATGACTG
   127201 ACCTTGCTTT GAAACGCGGT TATGTAGTTG GAGCCAAAAA CAAAAACATG GATCTAATCA
   127261 AGATGCTTGA TAAACTTGGC GTCAAGTTTG ATCCAGCGGT TACAGCTTTT GGTCGAGCCA
   127321 CACTTTTCCA AGCTGTCCAG TTTTCCGTGG AGGCGGTGCA ATTCTTCTTG AAGTTAGACA
   127381 GCTCTGATCT GCGAGGTTCT CCTTATGACA ACGAATCACC TTTCAAGACT GCCTGCGGTA
   127441 TCGGCGGTAT TTTGGAAGCT GCAAGTATTT TCCTTGAGCT TGGTGTCGAT CCAAATCTTG
   127501 GATTGAATGC AAATAGTTAT GAAATTGAAG GAAATACAGC TCTCCATGAT GCTTGCTCTA
   127561 CCAAACGTGT TGATTCGATG CAATACTTGT TGAGTGTTGA AGCTGTCGAC TTTACGCGAA
   127621 AGAATGTTAA TGGCTCCACT GGCTTGCACG TCTTGGCGGA AACTGATATT AACGAAGACG
   127681 ATTTGGCTAT TGAGAACGAG GAGGAAGAAA AGGAGGAAGA GGAAAAGGAG GAGGAAAAAG
   127741 GAGAAGACGA AAAGAAAGGT GGCGAAAAAT CCTCTGAGAA GACTGATTCT GCGGAAACTG
   127801 TTGAAGAGGA AGTCCCAGAG ACTGAAAGCC AAAAGAAAGC TTTCCAACAA GTTCAAATGA
   127861 CATTGACTGA GCTTATCAAG GCGTTTGTTG ATAGAGGCGC TGACATTAAC GCCGTTGATG
   127921 CTAAGGGTAG AACTCCTTTG GATATTGCGA AGACAGCTAT TGGATCTATT AATGGGGAAA
   127981 GCGACATGAC GAAGGCTCTT GTCGCCAATG GTGCCACAGT TTCTCATACT GCTTGAGAAT
   128041 AGACAAATTC ATTGAATATG ATAAAACAAA AATAAAACTA AATTTCCTTG CTGTGCACCA
   128101 TTTTGCTCAA ATGGCGTGTG TTTGAAATCT GGATGGTTTT TCTTGGATTT TTGGACCCAC
   128161 GTCGACAACA ACAACCTTGC CTACTTCAGA ACGTGGGGAA GATTCCATGC GTTTCCATTC
   128221 AAGCTTGGAT AAGCTGGCAC ACGTTGAGGG CGTCTTACTT AAGCGGTAGG TCATCTATGT
   128281 GGTGGCATTG TTTGAAACAG AGCAAGCCGC AGTTGTTCCA CAAGTTCTTC TTTCCCCTTC
   128341 TATCCATGAT ATGTCTTATA TATCTTAGCT ATTGTATCCA TCTCAATCTT CCCAGTTTCT
   128401 ATCTGACCGC TAACAAGTTT CATCCACACA GACATGTCAA GACCCCGTTC CGCCGCCACC
   128461 TAGTCAAACC AGAAGGACGA GACTGGGCAA TCAACACACT AGTTATCAAT GGTCCAAAAG
   128521 ATGGTCCCAA CATTGTGGAT CCAACTCGCA AAACCATTGT GCTAACCCAC GGTTATGGAT
   128581 CTGGACTTGG CTTCTTTTAC GCAAACTACG ACCAACTTGC GAGTCTAGTG GATCCTGTAA
   128641 GCAAAAAACC GGTACAGATT GTGTCGATTG ACTGGCTAGG AATGGGCGGT TCTTCACGTC
   128701 CAGCCTTCAC AAAACGTTCA AGCTGTGCTA CACCTGAGGA AAACGAGGAA CTCATCAAAG
   128761 ACGCTGAAAA CTACTTTGTG GAATCGTTTG AGGACTGGAG AAAATCTGTG GGACTTGAAA
   128821 CGTTTGCTCT TGGAGGACAT TCTCTTGGTG GATACTTATG TTCAGTTTAT GCTCTGAAGC
   128881 ATTCACACCG TCTTTCGTCT CTGACTCTTA TTTCGCCGTT TGGACTGCTC CCTCATCCTC
   128941 AAGATTCAGT TCCAGTCACG TCTGAAATCT CAAAGCAACT TCCATTTGCT CAACGTCTCT
   129001 TTTTGTCAGC GTGGAGAAAC AACGTTACCC CGCAATGGGT TCTTCGTGGT ATGGGATGGT
   129061 ATGGGCCACG TATGGCGTCG CGAATTGTCT CACGAAGGTT CCCTACCATG GATGAAAACG
   129121 ACCAACGTCT TATTTCTGAT TACGTTTATC ATTTGTCGAC TATTCGTCCT GCTGCTGGGG
   129181 AATATGCACT CAATGCTCTG ATGGAAATAC GTATGACTCC CACTGAAGAC CGTGAGGCTA
   129241 ATGGGAAAGC TACTCATGGA ATCTGTATGC TCGTCATCCA GTCGGACTTC GGCTAATGGA
   129301 TCTTCCAAAG CACTTGCCTG TTTCAATCTT GTTTGGAGAT AACGACTGGA TGTTTTCGAA
   129361 TCGTCGTGAA ATGCTCAAGT TGGATGTGAT TTCGTCACGC AGCAAGTCAA AGTTACACGT
   129421 ATTGGATAAC GCAGGACACC ACTGTACTTG GATAATCCAG ATCAAATGCT GGACGCTTTT
   129481 AAAAAGACAT CATTATGGGG GTAAAAAAAA TAACAGTAAA GATATGTTTA TTTACTCAAA
   129541 GGAAAGAGGC ATAATAGGAT GCGAGATATC AAGCGAAACA TAGGAAGCCA AAACGAATAA
   129601 CGGCTGATTA CTTTCTTGGA ACGCCTGGTC GTCCTTGAGG GATTCATTAG CACGTGGACG
   129661 GCCAACACCA TTCGTACCAT AATTACCGCG CTCTCTCCTT GGAGGTGGTT GAACACGTTT
   129721 CTGAGCCGTT GTTGCTCATG AAGCATTTGG ATCCGTAAAG CCTCAACTTC TTCGGAGGTA
   129781 AAAAGTCAAC ATTCGAACTT CAGTAGCAAC CAACAAGTCA TCGTCATGCG CTTGACTTCT
   129841 TCCATTGGTT TCTTGACTGT TGAACAAATT GAGAGCAATC GTCTCGCTAT CTGCAACCGT
   129901 TCCTCATCCT CACCAGTCCA CTCCTTGTCC CGCAGGTGAG TGTTTTCTTC AAAGTTCCGG
   129961 CTTGCTTAAT TGCGTGCAAG TGCTGGATCT CCTTCTTCTT GCCAGACAAA CTCAATCCCT
   130021 TCAACCACGC CTTTCTGTGT GCTGATGAAG CTCCACTTCC CATGCGACTT CCGGGTGCTC
   130081 GTTTTCGTAT TCGTCAATGT TGGCGTAACG AGGGGTGTAG AGCTTTGGAA GCAAGTGTGC
   130141 ACTCTTTTGA GCGACCCAGA CTTTCATAAG TGGTTTCACG AGTGCTGGGT TCAAGACTTT
   130201 CTCTTCCAAG TCGGATGCGA TGGTCGAAGT ATCTGATACT TCGAGTTGGT GAGTGCTTCC
   130261 TTCGGAGGAA GAGCCACGGC GAGGACGGAG AGTGTTTACA GTCAGGACTG AGGTACAGTA
   130321 CATGGCCTTT GGAAGCAACC AGAGACGAGC GCAGACCCAG ATAGCAATCG TGAGGAATGG
   130381 AAGGGGGGCG ACAATCATCC ATTGACGGAA TGTAGTCGAG TCATCGTTCT TGCTCTTGTT
   130441 ACGAGCAATG TTGGCAGCGA AAATGACCGT GAGGGTGAGG AATTGGAAAA ATCCGGTGGA
   130501 GAAGAGGAGG AGGTTGAAGA TTTTGAGGAA GTAACTTCCG TGCGATTCGT TCTTGACTGC
   130561 ATAGACATAC TATGGAAAAT CGATTATGAG TAAGGATGAA CAAGGTAGGA GCGAAATTAC
   130621 CATGAGTTGG TACTTCATGA CGACGAAAAC AAGACCAAAG AACAAGGCCG CAAACGGAAG
   130681 GATAATGGGA GCAACGATAG AGAAAGTCAA GGCAATAGTG AAAGCAATCA GCAAAGTTCC
   130741 GTAAACCTAA GAGCGAAACA TATAATTAGA AGACTGCTTG AAAAAAACCG CAAAAACTTA
   130801 CACGAGTGAA ATCGAACACT GGTGGCTTAT TCAACTCAAA GTTTTCACGA GGAGTCAACT
   130861 TGAAGAATCT ACGCTTGATG AAACTGAGGA CGAGAGGAAC ACCCTGAATG ATTTCAATTC
   130921 CATAACCAGC ATAGTATGAG GCGAGAAGGG TAATGTAAAA GTTGGAGTTG TTGGCAAGAC
   130981 CAGTAATTGC TCCAGTAACT TGAAGCTTGA ATTCATCCGT GATGGACACA CCTGCTGGTT
   131041 GTGGTTGGTA GTATGCAGTA ATCAAAGCAC TGACAGCCGC AAACAAGAAA ATCTGGATCA
   131101 TATAGAACGT GAACAGCTTG TACAAAACAC TACGCTCAGC ACCCGCATGA CTCTTTGCAC
   131161 CTTGCAAGAC AGTAGTAATC CTCAACACAA TCGGCAACAA AAAGTTAAGC ACAGCCAACA
   131221 AAATCGGCGC CAAATACGAC TGCAAAAAGT CCTTCACTTT CGGGTTCGCA GCAAGCCAAT
   131281 CCAACGCCGC CTGGTTATGC GCAAAGAAAT TCGACAAGTT TGACAAAGAC GTGATGAAAC
   131341 CAGAAAGCAA GACCCATCCC ACGGAAATCC CAACCGTCAA CCCAAGCGCA AACATTCTAC
   131401 GCGTGTACCG CTCCGCCTGT GGGATCCCAA TGTTTTCCCA GAGGATGTCG TCGAACTGTG
   131461 GGGAGAGCTT CGCGTTTAGG AGGGCTACGT TCTTTTTCTT TTTGGAGCCG AGGGAGTCGA
   131521 GGGTGAAGGA TTGGGCGGCT TCGTGGGAGG CTACGACGTT GTCGTAGGAG ACAAAGGCGG
   131581 CAGATGTGAC GGGGTGTTCG GAGTCGGGTT GGGCGCGGAG GAAGTAGATC TTTTCTTCGA
   131641 GTTCGTTGAG GGAGTCGCCG AGGAACTGGA TTGCTCAACG TGTCCGGTGA GCCGCGTACT
   131701 GGATCGTTTC CAATGTTGAG GGTCGGTCTT TTGGCGGGGA TGTTGTTTGG ATCGGCGAGG
   131761 TACTTGTTGA GAACAGATTC CAACTTCTTG GTGAGTTTTT CGTGCTCGGT GATGAGCTTG
   131821 GTGAGGTGTG GTACGCGGCG GTTAATGACA GTTTGAGTTG GAATGTCGAG GTCTTTACGA
   131881 GAAGACATGA ATTTGGCAAG GGATGCCTCC GAACGAAGGC TTTCATTCAG ATTGGTGATG
   131941 AGGAGTGTCT TGTGGCGGAG AGATTGTTGA AACTCGGCGC TCTCAAAGAA ACCTTTTCTG
   132001 TAGACAGAGT AAACCACCGA AAGGCGATAG AGCATAACTA CGGAGCAAAT TAGATTAGAT
   132061 AAATCAGCCA AGAAAGAGCA AAGGGTGAAG CAACTTACAG TAAACAGAGA GAGAAACAAC
   132121 CCAAGTCAGC ATAGTTGGCA ACCAGTACCA GGGCGAACTA ACATCCAATT GGTTGATTGA
   132181 TAGGGTGTTC AAGCTGGAGG CAAAAATCAC AGTCAAGTTG GAGTTATCAA TATCCTTTGA
   132241 ATTGGAGTCA CGCGCTCTCA ACAATCCAAA TGAAGAAGTC GACAAAGCAG TAATGGTAGG
   132301 AGCGCCAGCG CTTCCTGTAA CGGTATTACT GACAGCACCA ATAGCGGTGG CTGTTGCAGT
   132361 CACTGTAGCG ACATCAACTG CTGTCACACT AACGGAAGCA ACTCCAATCA CCGTTCCATT
   132421 CACTACAATA GCGGTAGCTG TTGGGACAAA TGCTGTGGTT GTCTTGTTCA CAACAGGTAC
   132481 AGCTGCAGCT GCTGATTTCA CCGCCACCAA TTCCGTGTTA TTGAATCCAA TATCAGCTTG
   132541 CTGTCCAGTA ATTCGTTCAA AGTTTGCATT CACGGCCATA TAAGGAATGC CTAATTTGTG
   132601 TTAGTGTTAA ATCAGTAACC ATGGTTTCAG CCTTGTATGA GGCAAAGACA AAAACACTTA
   132661 CCGAGAGCAG AGATACCACA AAACAAAACG AAGCAGTACT TGACAAACTA AAGGAGGACG
   132721 CATTATGATA TCAGTATTGA TTGGTTGTAA TTTGTCTTGA TTGGTTGCAC ACTCACCTTC
   132781 AAAAAGATGA CGGAGTCCAC TCCAAGTTGA TGCACTGCCT TAGCCGAATC CTCCCTCACA
   132841 ATTGGAGTAA TCCAGGCAGT TGGATCGGAC TTGAGCGGTG TTGGTCGTTT GCTTTAGATT
   132901 GCGATTGGTA AGACACCACA TTGGGAGAGC AGAACAACAG CCAAACGAGA CTTACTCTTC
   132961 CGAGGCAAAC TTGAGCTTTG GCTGATAGAC GACCTTGTTT GCGGGGCGGA GGATACTGAA
   133021 TCCAATGATG CATGCTAAGT GCCATGTCAG GTGTCAGCTT GTAATCAGAT CCAAGATCGA
   133081 TTTGCACACA AAGAGAGAGA GAGAACGCAC CGAATGCAAC TAGTAACTGG ATCAGGAATG
   133141 ATGTGATTAC TCCCAAGATG GAGAAGTCTC CTTCGGCCTT GACCATGTCG TCAACTAGCG
   133201 GAGGAGGAAG GGTGTTGGAA TGAAAAAAAT TTCCAGGTGG GGTTGTACTC TGACTGTTCC
   133261 ATTGAGGACA GAGTTCACAG GCAGAGGCAG AGGCAGAGAA TAGAGAACAT CAAGAAAATA
   133321 GAATAATAGT TACATGTATG TAAACACGTG TTTTTTCTCT TTGTGAGTGT TAACGGTTTT
   133381 CAAATCAAAT CAAAAAGCGA CGCCTTCTTT TGGCCAACCA ACCAACCAAA CCGTCTTCCA
   133441 AAAGCAACCC AAAAACAAAT TCGAAATGTC CCCGTCATCG CCAACAAAAG CCAAGCGTCC
   133501 CTCTTCAGCC ACCAACACCA CACCGCCGAA TCCACGTACG CCGACGCCGC CACTTCGCCA
   133561 AAACGCCAAC GATTCGACGA CGGCGCAAAA GGCGATTCGT TTGTGCTTCA CTATTTAACA
   133621 TTCAAGGAAA GGGCGAGTTG AGTACTTTAC TGCCACCAAC TACCTTACTT GAACCTGACG
   133681 TGTCTGTTCT TTGTCAATCA GGCTCATCCG CATGCTGCTT GCTTACTCGG GCGCGGTCTG
   133741 GTCCGACAAG TTCCCTGTCG AATGGGCAAA GGAGAAGGCA TCCACTCCAT ACGGTCAGGT
   133801 ACTACCCTGC CGAAACGCGT CCAAGTCCCC TCTCACACAC TAACCCCATG AAAACCCAAA
   133861 AAAGCTTCCA GTTCTCGTTG AACACGAAGA CGGAACTGGC AAAGAAGTCT TCCGCATCGC
   133921 ACAGTCCCAC GCGATCGCCC GCTACCTTGC CGCCAAGTTT GGTCTCAACC CGTCAAACCC
   133981 ACACGAACAC GCTCTCCAGG ACTCGGTCTT TGAGTCTGTC TCGGACTTGG AAATCGCTGC
   134041 TGGAAAGTTC ATTTGGGAAA AGGATGAGAA GCAGAAGGAT ATCTTTAGAG ACCAGTTCTT
   134101 TGATGACAAG CTTCCTGTCT TTTTGTCTTA TCACGAAAAG TTGTGGAAAA GAATGGGTCC
   134161 AATGGGCACT ACGTTGGAAA GAAGGTGAGC ATTCTTTTGT TTTCGTGTTG GTGTAAGCAT
   134221 GCTTGGACCA CGGGATACTT GGCTGTCAAA TGAAGGATTC CTCAAAATTA TTCTTCCTCT
   134281 CAATTCTAAC TTCTCACATT TAAAAAGGCT ACTCTCGCGG ACTTGTATGC CTTCAACGTC
   134341 TTTGAACGTC TTGACGCTGA AGGTGATGCA CGTTTGGAGC ACCACTTGAT CAAGGCCCCA
   134401 GGCTTGAAGA AGCTCATTGC TCACTACCGC GCTGACGCCA AGTTGGCAAA GTACCTCGAA
   134461 GGCTCCCGTT GCCCAGTTAG ATTCTAATGG ATCTATTATT TTTATATTTG ACGCGTATTG
   134521 TCTCTCCCTG CTTTTTGAAA TTCGACCCTA CTTGTTGACT GAATAAAGTC GTTCAATGAA
   134581 TAACTTGAAA AGTCTATTTA GCACCACACA GAACTTTGTG AACGCCCCAA TTCGCTTTTT
   134641 GACAGACAGA GTCACAGTAT GCAATGGCAT TGCACTTTCC ACACTTTTTC AAAGTCAAAT
   134701 CAGCAGCTCC ACAGTGCCAC ATACAATCCC TGAACGTAAC CTGTTTGCCT CTGCCAAACT
   134761 CTTTGACAGA ATCTGTTGTT CCTCCAACGA CACAATAGCA GCCATCCACG CATTAGATCC
   134821 TTTCTCCCAT TTTCCAAGCT CTACCCACGC GAGCAACTGA TCCTGTTTAA CTGAAAATCC
   134881 TGCAAGCATG GACTCGAACG CTTCAATAAG CGTTTCCAAG ATTTCCTGCT CGTTTCTCGC
   134941 AGTGAAGGGC GTCATTCCCG TCGCAGATTT GCAAGATTCA GTTCCGTCCA CGTAAGTCTC
   135001 TGAATCCGCA GATACTGAAG CACCTGCGTT GGAAGCGGGT CCTTCAACGT GAGTTTGAAC
   135061 GTTGCATCCA ACGGAATCCC AGCATTAGCA TAAACCTGAG CCTTCTCCGC AAAAAAGGGG
   135121 CATGCTCCGA AGTACTCACA CCAACTCAAA CGCATTATAC GGGTTCCCGG GAACAACGAA
   135181 CCCATACAAC CGCAAGAGTT TCGTGTTTGA CACGGGTCCA TAGTTTATAA AGACTTCATC
   135241 GCCCTTTTTG TACGATTTCC CTGCTAATAT CTTTACCGCC TTTTCCGTTG GATCATACGC
   135301 GTGGCATTGT TTCACGTCGA AGGAGTGGTT GACCATGTCA AGGAACGGCA CAACGCCGCG
   135361 TAACGAGGTT TCCGCCGAGA CGTTGAAATC CATGGCACGC GACCAGACTG TAAACAGGGC
   135421 CCATTTGTAT TCGTCGAGAG TGAATCTGCC GAGTGGGAAC ACGTCTGGGT TTCTGAGGAA
   135481 GACACGTTGG AGGAGGACTC TGAAGTCGTC TTCGATTGGG ATTGGGAATG GATTGTGAGG
   135541 TTGTAGAGGG AGGAGCCTTG GGCGATTTCG AGGTCCTCGT CTGTGAAGAA GCAGGAGGCG
   135601 GTGTATGATT CTGGGATTCC TGATTTGACG TGGACTGCAT GGAACATTGT CAGTTGATGT
   135661 ATTCAATGCA ATCAATGCAA GGGATGTGGA AGTAACTAGG TAGTACCTCT TCGTTGATCG
   135721 TGTTGATCCC GAGAGCACTT TGGCGACAGT TTCACGAAAA GAAGGAAAAG CGCCAACGTG
   135781 TCGTCAACCG ACAACTTGTT CTGCTTCAAG ATGTCACCAA GAACTGGTTC GTTGAGCGCA
   135841 GCCTCGACTG ACCAGACCGC CTCCCATTTA GCCGAGAGAA TGATCGCATC TTCTTTAATG
   135901 TCGAGTTGGG CCTGGAGTCC ACGGCCGGTC TCAGGGAACG TGTGGATTGC GACTGTTTCT
   135961 GTTGCCGTTG TTGATGTTGA TGTTGTTGTT GTTGTGGTGG AAGCCATTCG AGGATCCAAT
   136021 TTGTGCAAAA ACGCAAAACC AATTCCTTGT TTGTTCTGCG TGCGATGCTG ACTGCGGGAC
   136081 CGCGACGACA AGCCTCCGTG GCAATTCGGT TTCGGTGGAA TAACCAGACC GTCCAGGGCC
   136141 TTGAAATCGA CTCGGAGAAG TACCCAATCC ACCTGTTATT TACTATCAAT CAATTAAATT
   136201 GGACCACAGG TCTGTGATGG ACTGCACTTG GAATGGCATT TCATGCGCCA CAATTCGCCA
   136261 AAAGATCACG TCGTTTCCGT ATGACTCACT CGTCGCGGCG CTCGATGCCG ATCTCAAGTT
   136321 GATGCTTTCG TGTGGGGCAT TCCTTTTCTC TTCCTCGCGA TCCTCGGCCA CCCAGCAACA
   136381 TTGCGTGCGA CTGACACATG AAACTACAAC GTTTATAAGG TACTCGTATT TAATCATAGC
   136441 GATTCGAAGA TGGAGGTTGT GCTTCTGGAC GCGGACTCTC TTTGGGAGAT TTCGTTTCCT
   136501 GTCACGGCTT TAAGGAAGAC TTTGGTGTTG CCAGTTATGA ATTCGGAAAT TATCATGAAA
   136561 TTGAGTATTA TTGAGAGAGG TGAGGCTCGT GTTTCGGCGT TGTGCTTTGG ATCCTGACAT
   136621 CTTTCAAGGC CATGTCCCAA AAGATTCGAT TTGAATTCAA TATCGTAACC AAGGATTCAA
   136681 ATCCTCTACA TCATATCTCG GTCTCTGAGT TGTATGATCG ATTAAGAGTT CCTGGAACAC
   136741 CTGGCCTTCG CTTCACAGTC TTAACTGACA CCCCAACCTG GGTTGTGTGC TACACTCCGC
   136801 AAAACAGTAT GATCCAGCAA CCTCAAATTC AATCCTCGAA ATGATTCAAT GCACAAACGA
   136861 GCTGAAATAC CTCTGCACAT CGGAGAATTT CCGCGGCTTC TCAGACACAG CCCCATCAGC
   136921 CTTCATCGAC AAAGCCAACA AAGTCGGATC CCAAATCGAA ACTGCCATGG ACCTCTTTGA
   136981 GAAGCTGACA TCGTATTCTG GAAACGCAGT GGATACCCTG AAGGAGTTCA AGTTTGATTT
   137041 CGGGGCGTTG TGAATGGTCT TGAAACTATC GCGAATATTG GGTCTATGGT TCCGTTTGTT
   137101 TCGAGTGCTT GTAAGGTTAT CACGACGGTG ATTGATTTTG CAAAGAAGGT GGAGCAGAAT
   137161 GAACGGAATA TTGTGTATCT CAAGCAGGTT GTTCGGAAAT CTTTTTTGTT TTTCGGCTGA
   137221 AAATTTCTAT TTAGCATGGT ACCCTGCTGC AACACGCTAT TGACACGAGA GTGAGGGCGT
   137281 ACTTTTCAAT AGATTCGGTG TGGGTTATTG ACAACGAAGT GTGTTTGTCA AATTACTGCA
   137341 ATATTCTGAT TGAGAGTGCA AAAGTGTTGA TTGAAATTGT TGAAACCATA TGCCAATACG
   137401 ACAAGCGATC GCTCTTTGGT AAATTTGTGA GTGCAAACCT TCGTCGTAAA TATATCGTCT
   137461 AATATTGAGC ATAGTTGGGA GAGGCATTCA AAATGAAAAA CGCCGCGATC GACTTGACTG
   137521 ACCCTCAGAT GCGGTTAGAT TATTCCATCA AGTCCATACT GGTGTTAGAT CCGATTCACT
   137581 TGGCATTTAA TCTCAACAGC ATCGCAACAA TGTTTCACTC ACCAGAAGCC TTCGACTTTT
   137641 GGCGAGCAAA TCGATTCTGT CACTCTGCAG AAGCAGAGCG CCTTGTCTAC GGGCTCATCA
   137701 AGATTGCCTC CGCTCGTAAT GGACTCAAAG ACACTGCGCT ATTCGAAATG AAGCTTCTGG
   137761 ATGAACTGCA CGCCCGTGCG AACGGCTACA TCCGCGCTGA GGACTTTGGT GGCTGGTACT
   137821 CTGAAATCAA ATTCCAAGCA TTCTTGCAAC GTATTACAAC TCAATCGCAT CAACCAAACG
   137881 CTATCGAAGC CCAAATAGAT GATGGCTCGT AGCCTACTTG GACCCTACAT TCTTTGATGG
   137941 CGAAGTTCAG AGTTTGTTGA ATGATTGCGT GCCTGATACC CGAGATTGGC TTTTACGTAG
   138001 AGTAGAGTCT AAAAAGTCGA AAGGTATATT TTGCAAGCCA CTGCTGGGTT TGGAAAGTCA
   138061 ATGGTGTCTG CTTTGGCTGT GAATCAGTGG AACTGTCTTT ATTACTTCTT CAAGGTCGAT
   138121 GACAGGAACA GAAGAACTGC TGAAAATATG GTCAAAACGC TTTTGTATCA ACTGTACCAA
   138181 AAAATTATGG CTTCTAATTC CGATGAAGCA ACAGTCTGAA GACGAAAATA CTTCATAACT
   138241 TGGAGAACAC GAAGAAATTG GAAGACATCA TTATTGAGCA TTCCACCTGT TTGATTGGCT
   138301 TGTAATTGAT GCTCTTGATG AATGTCCCTC ACGGGATCCA ACTCAACCAC GAGGTTTCTA
   138361 GAAAGGCTCG TCTCCGCAAA GAGTGGATGT AAAGTTCTAG CCACGAGTCG ACCCCGAAAC
   138421 TGTCAACTCG CAACAGTTCT TGCTGGTGTT CAAATGGGAA AAAGGATTGA CTCTGGTTTC
   138481 CAAGACTCAT CAAACTTTGA AATCCTTTGT GACCTAGAAT CAGATCCCCA AACCAACAAC
   138541 GATCTCCGAA TTTATCTGGA GTCGACTCTC CGTGAAATCA CTGACCGTGG TATTGAAGTC
   138601 TTGCTTCGAA AGCACAAGGA TGTTTCCTGT GGGCAAAGCT CGCAGTCAGT ATCATTCGCG
   138661 ATTTGAATGA GGAATCGCAT ATTCCTTATA TCGCGCGAAC AGTACTACAA CGAGATCTTT
   138721 CGCAGCTGTA CCTCACAAGT TTTAACAACT CGTTGAAGAT GTCTACAATG TACCAGAAAG
   138781 GAATCAACAG CATTTTATCT CTCGTCATCG TTGCCGAGGA TCTTTTCAAA GTCGCCGAGT
   138841 TGGAGTATGC ATGGATAGCA GATTGGATTC GAAGAGATGG AGAAAAGAAA ATTGCGTATT
   138901 CGGTAATGTC GGAATCTGAT TGGATATCCA ATGGCTAGAA GGATCCAAAT CTTTCTCAAA
   138961 GTACTTTGTG TATGCGTTGA GTCGTTTGAT GCTTCGATCC GACTATGATG GGTACGTAAA
   139021 GTGGTCACAA GTCCCTTCGT GATATAGTCG AAAAAAATCA ACTGGTTCAG TATGTGGATA
   139081 TCCACGCTGG ACATCTCACC TTGGCGCATT TATGCTTGGA GCTTTTGGAT GGCTTGTCTG
   139141 CTGAGAGAAT TGGATATAAG CCTTCTGGGG TTAAAGAAAG GGCACAGCAC TCATTAATAC
   139201 TCTATGCATG TCGTTTTTGG TACTTTCATG TAGAGAAAGT CCAAGCTAAC AACTCGGCTG
   139261 AATTTGAAGT TCTATTGGAT AAGATTCGAT CTGTATTTAC ATCTCCGAAT GCCATTCACT
   139321 GGATTGGGTT ACTTGCTGCA GAAAAGAAAC TCAATTGTGC ATATGAAGGA TTCTCTTACT
   139381 TGCTGTCATT TAATGGTATG AATTCCTTAT TGCTGTATCT TCACTCACAC AATTTAAAGA
   139441 TCCCGTTAAA GATTCAAACT TACGCAATAT CACGGACGGT CTCAGGAAAA TGGTGGCACG
   139501 TTTCTCTGAT ATTCTTTTGA GGCCCAGGGA AATCTACACC TCTGCCGCAA TTTTCGGAGC
   139561 AAACAAAAAT AACTTGGCGC ACAAGCTCTT TGAACAAGTT GTTCCAAGTG ACTATCGTCC
   139621 CCGTATATGT TTAGGCGCTC AATCATTCTG GTCAGGCGAG TTTACTGCCA TTACGACAAA
   139681 AATACGGAAC CAATTGTTTC CTTCATTGAC AATGACCAAA TTTTGATTTC AAACATTATT
   139741 TTCAAGCACC AGATGCAAAT GATTGTGAAT TTGAAGTGTG GGACTTGCAA ACTTCGAAGA
   139801 AAGTCCGAAA GCTTATTCGT CCATATTCAA CTCGTTATAT ATTGACAAAT CGGAGTCCGG
   139861 AATGATTCAA TTTGAACAGA ATGGAGTTAT TGAGTCTATT GGTGTTGTTG CAGCTATCTA
   139921 TGATCGGTGT GCTGCACTGG ATTTGTGGTT GGGCTCCGAA CATCACGTAC TTGAACTTGC
   139981 GTCTGTACCA GTGGACATGC AAACGCTATT TTTGCAAGAA TTTAATCTCA TATTTATCTT
   140041 ACTGAAGGAT GCTCTGGCTT TTGTGACATT TGCAACTCCA GAGAACCCGA GAATGAAATA
   140101 CTTCGAACTC GGCCAATATT TGGTAAGCCG TCCATATTGA GCTGCCAACT AACTCAAGGC
   140161 TCAATATGGC TTGGAGTTGA ATGCGTGAGC AAGAATGGGT CCACTTTCAC ACTTATGACA
   140221 AGTCCGTTGT GTGACATTAA TTCTTTGAGT TTTTCCTAAT GGAGACTCCT TGGAACTCAA
   140281 AGGAATTCAG TATTGGATAT TCATTTCACT TTGAAAGAAT CGGCGCTCTC AGTGGTACGT
   140341 CTCACTGACG ATTCAATTTC GTTTTGGGAG GTTGAGACAG ATCGAGTTGT GTCAGTCGAT
   140401 TACCAAACAT GTGTCAAAGA GCATAAGCCT ACTATTGCAC AGCACGACCA AAGAGTTGCG
   140461 GTTGCAAGCG AAAATGGTCT GTTAGTATTG GATTTCGAGA CAAAGCCTCC CGAAATAAGA
   140521 ACTTTGGCGA ATCCAGATAT TCGATGGCAA AAAAACTTTG TCTGCTTCGT TCAAGCTGAT
   140581 AAGAATTTAA CCTTTTGCAC GCTTATGGTG CAGAAACGGA GACCTATGAG AAGTTAGTTG
   140641 TGTATGATTT GAGTATTTAC AAGAGTGTAA CGATTGAAAG TCGCGAATTC TCAAGCGTTT
   140701 CTGTTCAAGG CACAAAGATT TTGATTTGCG ACCTTCAAAC CGAGCTGTGT GCAGTAATCT
   140761 CTCTGAAATC AGCTTCAGTC CCAACGAAGC AACTTCGCTT CCGTTGAATA AAGATAACGA
   140821 GCCCATGGAT GTATCTGAAA TGCAAGTTAC GAATGCCGGG AGATTGTTCT TGAAGTATGA
   140881 TCCAGATGCC ACGGTGGAAG TGTTGGATTT GAGTCGTTTG AAAACAACCG CCTCGTCAAG
   140941 TTTCCAAATG CTGCTGTCTT TGAGGACAAT GTTAGGGATA ATTGCGATAT TTTTGTGGGA
   141001 TCAGATGGCA TGACGATGTT GATTTCAAGT GGAGTTTATG GGAAACTGTT GTGGTATGAC
   141061 GTCTCAGAGG CCGCATCCCC AAGGCTACTC CATAACGCCA AAGGATCTAT TGGTAAAGGT
   141121 ATGCATATTT GCTTTATGTA AGTTACTCTC GATATAAAAA AAACCAATGT AATGTCAGGT
   141181 TGGAAACAGA CTTTCTTCCA TGAAGAATTA CACCATATTG TGTACGCACC TTCAGCTAAC
   141241 TTCCATGAAA ATCGCTTCCA TGTCGCGTTT AATAATTTAA AGTCTGCTCT GCAAGCGGAA
   141301 GAAGTCATTC CAAGTGTTGA GATGATCCAA AAACATGACA ATGACTTTGA CGACTTTGAA
   141361 GAAACAATTG GATTGGGTAA CGACTATGAC GAATCCGTGA GTTATTTTTA TTTTATTTGT
   141421 GTTTATGAAC TCTTCCTAGT CATCCTCGAA TGTGCCTAAG GGATCTCGAG TTTTGGAAGG
   141481 ATCCGAATCT TGCTACACTG GATCTATTTT TGACATAAAT GGTTGCGGAT GGTATGTTGG
   141541 AAGCTCAGGA AA    
//
