# Supplementary material for: Super-resolution imaging of native fluorescent photoreceptors in chytrid fungal eyes
Source: EMBO J. 2025 May 27;44(14):4088–103. doi: 10.1038/s44318-025-00452-x (PMC12264004; doi:10.1038/s44318-025-00452-x)
Supplement: Supplementary file 4 — Source data Fig. 2 [file 44318_2025_452_MOESM4_ESM.zip › 2A/README.txt]

Primer used for RT-PCR can be found in Appendix.
