# Supplementary material for: Super-resolution imaging of native fluorescent photoreceptors in chytrid fungal eyes
Source: EMBO J. 2025 May 27;44(14):4088–103. doi: 10.1038/s44318-025-00452-x (PMC12264004; doi:10.1038/s44318-025-00452-x)
Supplement: Supplementary file 4 — Source data Fig. 2 [file 44318_2025_452_MOESM4_ESM.zip › 2C/Fig2C_numerical.xlsx]

## Sheet: Tabellenblatt1
zoospore fluorescence spectra
	raw emission			normalized emission					raw excitation			normalized excitation
wavelength (nm)	initial	680 nm	375 nm	initial	680 nm	375 nm		wavelength (nm)	initial	680 nm	375 nm	initial	680 nm	375 nm
680	298436	226427	250044	5.20E-01	3.94E-01	4.35E-01		500	441294	431515	470993	2.36E-01	2.31E-01	2.52E-01
681	297624	224188	251130	5.18E-01	3.90E-01	4.37E-01		501	434141	431555	461296	2.32E-01	2.31E-01	2.47E-01
682	302674	222805	251307	5.27E-01	3.88E-01	4.37E-01		502	429899	425858	463841	2.30E-01	2.28E-01	2.48E-01
683	312521	218149	257043	5.44E-01	3.80E-01	4.47E-01		503	422948	417938	458709	2.26E-01	2.24E-01	2.45E-01
684	315914	214929	259820	5.50E-01	3.74E-01	4.52E-01		504	418625	410988	453254	2.24E-01	2.20E-01	2.42E-01
685	320647	211272	267574	5.58E-01	3.68E-01	4.66E-01		505	428242	408685	448850	2.29E-01	2.19E-01	2.40E-01
686	330296	212146	268632	5.75E-01	3.69E-01	4.68E-01		506	416362	407674	441738	2.23E-01	2.18E-01	2.36E-01
687	343261	213077	280593	5.98E-01	3.71E-01	4.88E-01		507	412887	405614	437334	2.21E-01	2.17E-01	2.34E-01
688	351949	209588	283910	6.13E-01	3.65E-01	4.94E-01		508	401775	393491	426100	2.15E-01	2.11E-01	2.28E-01
689	359315	214483	286352	6.25E-01	3.73E-01	4.98E-01		509	401128	395592	433616	2.15E-01	2.12E-01	2.32E-01
690	377077	215073	305488	6.56E-01	3.74E-01	5.32E-01		510	405088	396562	422827	2.17E-01	2.12E-01	2.26E-01
691	383229	210568	302879	6.67E-01	3.67E-01	5.27E-01		511	396037	389895	419797	2.12E-01	2.09E-01	2.25E-01
692	401145	213317	319520	6.98E-01	3.71E-01	5.56E-01		512	391309	385814	427474	2.09E-01	2.06E-01	2.29E-01
693	412216	214993	330898	7.18E-01	3.74E-01	5.76E-01		513	394623	382298	421534	2.11E-01	2.05E-01	2.26E-01
694	423113	216588	337404	7.37E-01	3.77E-01	5.87E-01		514	387026	381611	422666	2.07E-01	2.04E-01	2.26E-01
695	435937	218716	348425	7.59E-01	3.81E-01	6.07E-01		515	394299	392562	416079	2.11E-01	2.10E-01	2.23E-01
696	454085	219615	353711	7.90E-01	3.82E-01	6.16E-01		516	390057	381248	415756	2.09E-01	2.04E-01	2.22E-01
697	469634	222042	369527	8.18E-01	3.87E-01	6.43E-01		517	389289	375025	413897	2.08E-01	2.01E-01	2.21E-01
698	488937	228903	385904	8.51E-01	3.98E-01	6.72E-01		518	386218	381046	419352	2.07E-01	2.04E-01	2.24E-01
699	496156	228494	398676	8.64E-01	3.98E-01	6.94E-01		519	394138	375308	426302	2.11E-01	2.01E-01	2.28E-01
700	512541	234919	406486	8.92E-01	4.09E-01	7.08E-01		520	403634	372802	411392	2.16E-01	1.99E-01	2.20E-01
701	518412	229858	416415	9.02E-01	4.00E-01	7.25E-01		521	391794	384642	418544	2.10E-01	2.06E-01	2.24E-01
702	529091	239983	431052	9.21E-01	4.18E-01	7.50E-01		522	397088	380844	416887	2.12E-01	2.04E-01	2.23E-01
703	533081	240851	438504	9.28E-01	4.19E-01	7.63E-01		523	399754	383308	427070	2.14E-01	2.05E-01	2.28E-01
704	543906	238250	446267	9.47E-01	4.15E-01	7.77E-01		524	400684	372722	422585	2.14E-01	1.99E-01	2.26E-01
705	549418	247291	453878	9.56E-01	4.30E-01	7.90E-01		525	403714	384723	418908	2.16E-01	2.06E-01	2.24E-01
706	557153	251799	457720	9.70E-01	4.38E-01	7.97E-01		526	399633	370216	420443	2.14E-01	1.98E-01	2.25E-01
707	566697	252945	461017	9.87E-01	4.40E-01	8.03E-01		527	405371	373772	403714	2.17E-01	2.00E-01	2.16E-01
708	574445	260408	470962	1.00E+00	4.53E-01	8.20E-01		528	395148	373126	411917	2.11E-01	2.00E-01	2.20E-01
709	570212	261739	463333	9.93E-01	4.56E-01	8.07E-01		529	391754	374863	417251	2.10E-01	2.01E-01	2.23E-01
710	566364	253796	472345	9.86E-01	4.42E-01	8.22E-01		530	392845	372843	410826	2.10E-01	1.99E-01	2.20E-01
711	564949	260977	469497	9.83E-01	4.54E-01	8.17E-01		531	397128	363913	415433	2.12E-01	1.95E-01	2.22E-01
712	564759	263138	476304	9.83E-01	4.58E-01	8.29E-01		532	393612	359872	406624	2.11E-01	1.93E-01	2.18E-01
713	561535	257298	457265	9.78E-01	4.48E-01	7.96E-01		533	392885	367307	405977	2.10E-01	1.96E-01	2.17E-01
714	550905	257654	462490	9.59E-01	4.49E-01	8.05E-01		534	394905	364317	406826	2.11E-01	1.95E-01	2.18E-01
715	549476	250804	452611	9.57E-01	4.37E-01	7.88E-01		535	401169	366014	403836	2.15E-01	1.96E-01	2.16E-01
716	531552	255055	438923	9.25E-01	4.44E-01	7.64E-01		536	399431	365044	398825	2.14E-01	1.95E-01	2.13E-01
717	517808	246786	434899	9.01E-01	4.30E-01	7.57E-01		537	398381	368802	405412	2.13E-01	1.97E-01	2.17E-01
718	503056	239863	417787	8.76E-01	4.18E-01	7.27E-01		538	405492	369570	412645	2.17E-01	1.98E-01	2.21E-01
719	480949	239778	410753	8.37E-01	4.17E-01	7.15E-01		539	399916	370742	410826	2.14E-01	1.98E-01	2.20E-01
720	479872	233456	397676	8.35E-01	4.06E-01	6.92E-01		540	401654	368317	421938	2.15E-01	1.97E-01	2.26E-01
721	454489	231963	390627	7.91E-01	4.04E-01	6.80E-01		541	407391	365448	418140	2.18E-01	1.95E-01	2.24E-01
722	441216	223809	371796	7.68E-01	3.90E-01	6.47E-01		542	403512	366862	418989	2.16E-01	1.96E-01	2.24E-01
723	428265	219084	369291	7.46E-01	3.81E-01	6.43E-01		543	410786	374904	416322	2.20E-01	2.01E-01	2.23E-01
724	415302	216567	357136	7.23E-01	3.77E-01	6.22E-01		544	415796	378298	422948	2.22E-01	2.02E-01	2.26E-01
725	399193	209054	335664	6.95E-01	3.64E-01	5.84E-01		545	412645	382258	430666	2.21E-01	2.04E-01	2.30E-01
726	384039	208848	328579	6.69E-01	3.64E-01	5.72E-01		546	418140	376237	431596	2.24E-01	2.01E-01	2.31E-01
727	374246	206476	321261	6.51E-01	3.59E-01	5.59E-01		547	424605	379955	425333	2.27E-01	2.03E-01	2.28E-01
728	368377	200291	314870	6.41E-01	3.49E-01	5.48E-01		548	429858	377894	431313	2.30E-01	2.02E-01	2.31E-01
729	355591	195195	304517	6.19E-01	3.40E-01	5.30E-01		549	427878	381167	426949	2.29E-01	2.04E-01	2.28E-01
730	341743	197814	300560	5.95E-01	3.44E-01	5.23E-01		550	425939	384399	433939	2.28E-01	2.06E-01	2.32E-01
731	341176	197893	291355	5.94E-01	3.44E-01	5.07E-01		551	429333	379995	436404	2.30E-01	2.03E-01	2.33E-01
732	335143	200495	277478	5.83E-01	3.49E-01	4.83E-01		552	428363	384682	437940	2.29E-01	2.06E-01	2.34E-01
733	329443	196354	282177	5.73E-01	3.42E-01	4.91E-01		553	440283	387147	441738	2.36E-01	2.07E-01	2.36E-01
734	320484	191292	273366	5.58E-01	3.33E-01	4.76E-01		554	438506	394340	445738	2.35E-01	2.11E-01	2.38E-01
735	313166	194274	260664	5.45E-01	3.38E-01	4.54E-01		555	443395	388885	442142	2.37E-01	2.08E-01	2.37E-01
736	291823	190953	266467	5.08E-01	3.32E-01	4.64E-01		556	436202	395431	449739	2.33E-01	2.12E-01	2.41E-01
737	301681	185454	259717	5.25E-01	3.23E-01	4.52E-01		557	443435	397088	451396	2.37E-01	2.12E-01	2.41E-01
738	297144	193272	247672	5.17E-01	3.36E-01	4.31E-01		558	458386	403027	454305	2.45E-01	2.16E-01	2.43E-01
739	288545	189602	248833	5.02E-01	3.30E-01	4.33E-01		559	456366	408806	460407	2.44E-01	2.19E-01	2.46E-01
740	288835	190067	240835	5.03E-01	3.31E-01	4.19E-01		560	451476	407230	461659	2.42E-01	2.18E-01	2.47E-01
741	278492	186910	238293	4.85E-01	3.25E-01	4.15E-01		561	455881	407634	463922	2.44E-01	2.18E-01	2.48E-01
742	270976	189353	233255	4.72E-01	3.30E-01	4.06E-01		562	460124	415877	454265	2.46E-01	2.22E-01	2.43E-01
743	277408	188257	228286	4.83E-01	3.28E-01	3.97E-01		563	467114	415352	477863	2.50E-01	2.22E-01	2.56E-01
744	272016	187266	229152	4.74E-01	3.26E-01	3.99E-01		564	469902	408442	476125	2.51E-01	2.18E-01	2.55E-01
745	263944	192089	226426	4.59E-01	3.34E-01	3.94E-01		565	470508	417655	480691	2.52E-01	2.23E-01	2.57E-01
746	266132	181481	227101	4.63E-01	3.16E-01	3.95E-01		566	468124	419716	477459	2.50E-01	2.25E-01	2.55E-01
747	258759	188133	225569	4.50E-01	3.28E-01	3.93E-01		567	477741	413291	476085	2.56E-01	2.21E-01	2.55E-01
748	266093	186643	219686	4.63E-01	3.25E-01	3.82E-01		568	479115	415513	483479	2.56E-01	2.22E-01	2.59E-01
749	252748	189191	222648	4.40E-01	3.29E-01	3.88E-01		569	481176	414099	494794	2.57E-01	2.22E-01	2.65E-01
750	261567	194051	224996	4.55E-01	3.38E-01	3.92E-01		570	475802	406058	485096	2.55E-01	2.17E-01	2.60E-01
751	246378	187811	222337	4.29E-01	3.27E-01	3.87E-01		571	476893	411432	492894	2.55E-01	2.20E-01	2.64E-01
752	252034	187856	216555	4.39E-01	3.27E-01	3.77E-01		572	474873	416362	490025	2.54E-01	2.23E-01	2.62E-01
753	248551	194772	215352	4.33E-01	3.39E-01	3.75E-01		573	485985	418908	502916	2.60E-01	2.24E-01	2.69E-01
754	257163	183280	208562	4.48E-01	3.19E-01	3.63E-01		574	484934	416766	490187	2.59E-01	2.23E-01	2.62E-01
755	251065	195379	211281	4.37E-01	3.40E-01	3.68E-01		575	484005	416402	505825	2.59E-01	2.23E-01	2.71E-01
756	249562	187308	216194	4.34E-01	3.26E-01	3.76E-01		576	480449	410301	501905	2.57E-01	2.19E-01	2.68E-01
757	249823	195556	215356	4.35E-01	3.40E-01	3.75E-01		577	483479	417089	493743	2.59E-01	2.23E-01	2.64E-01
758	254426	196462	223409	4.43E-01	3.42E-01	3.89E-01		578	478954	416483	499400	2.56E-01	2.23E-01	2.67E-01
759	250485	185530	227216	4.36E-01	3.23E-01	3.96E-01		579	484732	418625	504936	2.59E-01	2.24E-01	2.70E-01
760	253777	196217	217120	4.42E-01	3.42E-01	3.78E-01		580	478509	410462	508815	2.56E-01	2.20E-01	2.72E-01
761	251659	194510	217889	4.38E-01	3.39E-01	3.79E-01		581	473984	399189	496652	2.54E-01	2.14E-01	2.66E-01
762	248498	197916	215949	4.33E-01	3.45E-01	3.76E-01		582	466346	402745	490268	2.49E-01	2.15E-01	2.62E-01
763	253045	205224	222197	4.41E-01	3.57E-01	3.87E-01		583	464649	389572	481742	2.49E-01	2.08E-01	2.58E-01
764	254116	201365	217451	4.42E-01	3.51E-01	3.79E-01		584	453537	389935	479237	2.43E-01	2.09E-01	2.56E-01
765	248856	192737	230325	4.33E-01	3.36E-01	4.01E-01		585	442950	365691	467963	2.37E-01	1.96E-01	2.50E-01
766	259622	195711	222230	4.52E-01	3.41E-01	3.87E-01		586	438061	358175	468650	2.34E-01	1.92E-01	2.51E-01
767	251545	201316	225594	4.38E-01	3.50E-01	3.93E-01		587	436687	350659	456406	2.34E-01	1.88E-01	2.44E-01
768	259141	203076	224463	4.51E-01	3.54E-01	3.91E-01		588	414261	331384	457336	2.22E-01	1.77E-01	2.45E-01
769	256010	206128	221508	4.46E-01	3.59E-01	3.86E-01		589	408927	329930	442263	2.19E-01	1.76E-01	2.37E-01
770	251139	201516	216204	4.37E-01	3.51E-01	3.76E-01		590	399916	320515	424322	2.14E-01	1.71E-01	2.27E-01
771	246677	199322	212615	4.29E-01	3.47E-01	3.70E-01		591	389814	312110	432242	2.09E-01	1.67E-01	2.31E-01
772	243706	198177	219964	4.24E-01	3.45E-01	3.83E-01		592	385248	305887	415231	2.06E-01	1.64E-01	2.22E-01
773	253537	205224	218816	4.41E-01	3.57E-01	3.81E-01		593	378419	299947	411513	2.02E-01	1.60E-01	2.20E-01
774	253484	200287	212716	4.41E-01	3.49E-01	3.70E-01		594	373570	294452	400845	2.00E-01	1.58E-01	2.14E-01
775	248810	203474	215148	4.33E-01	3.54E-01	3.75E-01		595	364963	284148	398542	1.95E-01	1.52E-01	2.13E-01
776	246789	200927	219416	4.30E-01	3.50E-01	3.82E-01		596	358538	279541	393087	1.92E-01	1.50E-01	2.10E-01
777	250453	197945	218628	4.36E-01	3.45E-01	3.81E-01		597	345123	276187	387066	1.85E-01	1.48E-01	2.07E-01
778	242028	201127	216033	4.21E-01	3.50E-01	3.76E-01		598	351023	267863	381409	1.88E-01	1.43E-01	2.04E-01
779	237279	210035	223953	4.13E-01	3.66E-01	3.90E-01		599	344315	268833	379591	1.84E-01	1.44E-01	2.03E-01
780	238690	194356	221524	4.16E-01	3.38E-01	3.86E-01		600	332879	258044	385571	1.78E-01	1.38E-01	2.06E-01
781	248446	200202	219319	4.32E-01	3.49E-01	3.82E-01		601	328596	251215	378985	1.76E-01	1.34E-01	2.03E-01
782	245126	197998	217274	4.27E-01	3.45E-01	3.78E-01		602	334173	245922	369206	1.79E-01	1.32E-01	1.98E-01
783	239651	201928	221364	4.17E-01	3.52E-01	3.85E-01		603	332112	246609	379712	1.78E-01	1.32E-01	2.03E-01
784	255191	205433	223331	4.44E-01	3.58E-01	3.89E-01		604	333284	242124	376520	1.78E-01	1.30E-01	2.01E-01
785	250031	206091	214646	4.35E-01	3.59E-01	3.74E-01		605	330011	237800	373166	1.77E-01	1.27E-01	2.00E-01
786	253556	206799	215115	4.41E-01	3.60E-01	3.74E-01		606	333082	233072	377894	1.78E-01	1.25E-01	2.02E-01
787	248004	206300	219278	4.32E-01	3.59E-01	3.82E-01		607	332112	233800	385410	1.78E-01	1.25E-01	2.06E-01
788	242477	215340	220608	4.22E-01	3.75E-01	3.84E-01		608	331586	238244	386097	1.77E-01	1.27E-01	2.07E-01
789	249136	213718	227161	4.34E-01	3.72E-01	3.95E-01		609	336516	236426	379753	1.80E-01	1.26E-01	2.03E-01
790	249784	211468	224295	4.35E-01	3.68E-01	3.90E-01		610	335910	230971	381652	1.80E-01	1.24E-01	2.04E-01
791	248408	206611	222316	4.32E-01	3.60E-01	3.87E-01		611	338456	237679	403351	1.81E-01	1.27E-01	2.16E-01
792	248383	218798	213277	4.32E-01	3.81E-01	3.71E-01		612	347952	235901	399067	1.86E-01	1.26E-01	2.13E-01
793	239862	200092	218358	4.18E-01	3.48E-01	3.80E-01		613	340840	237800	408159	1.82E-01	1.27E-01	2.18E-01
794	245573	206846	210108	4.27E-01	3.60E-01	3.66E-01		614	362620	238568	413978	1.94E-01	1.28E-01	2.21E-01
795	245864	205168	213425	4.28E-01	3.57E-01	3.72E-01		615	371065	241639	423110	1.99E-01	1.29E-01	2.26E-01
796	244565	215587	214313	4.26E-01	3.75E-01	3.73E-01		616	382541	240305	430505	2.05E-01	1.29E-01	2.30E-01
797	237723	200873	229924	4.14E-01	3.50E-01	4.00E-01		617	383672	235214	440001	2.05E-01	1.26E-01	2.35E-01
798	241533	220188	217768	4.20E-01	3.83E-01	3.79E-01		618	395148	242972	441172	2.11E-01	1.30E-01	2.36E-01
799	238751	209125	214440	4.16E-01	3.64E-01	3.73E-01		619	395996	240871	459356	2.12E-01	1.29E-01	2.46E-01
800	237208	216474	221394	4.13E-01	3.77E-01	3.85E-01		620	411432	238810	458305	2.20E-01	1.28E-01	2.45E-01
