# Supplementary material for: Super-resolution imaging of native fluorescent photoreceptors in chytrid fungal eyes
Source: EMBO J. 2025 May 27;44(14):4088–103. doi: 10.1038/s44318-025-00452-x (PMC12264004; doi:10.1038/s44318-025-00452-x)
Supplement: Supplementary file 5 — Source data Fig. 3 [file 44318_2025_452_MOESM5_ESM.zip]

Archive with 37 entries (30 files):
- 3A/
- 3A/Zoospore_561.ome
- 3A/Zoospore_640.tif
- 3A/Zoospore_DIC.tif
- 3B/
- 3B/exp1/
- 3B/exp1/Fig3b_1initial_composite.tif
- 3B/exp1/Fig3b_2after_bleach_composite.tif
- 3B/exp1/Fig3b_3after_recovery_composite.tif
- 3B/exp2/
- 3B/exp2/DICFRAP3.ome.tf2
- 3B/exp2/RGZ3_bleach.tif
- 3B/exp2/RGZ3_initial.tif
- 3B/exp2/RGZ3_recovery.tif
- 3B/Fig3B_numerical.xlsx
- 3C/
- 3C/Fig3C.pdf
- 3D/
- 3D/Fig3D_numerical.xlsx
- 3E/
- 3E/germling_comp.tif
- 3E/sporangium_overlay.tif
- 3E/thallus_comp.tif
- 3E/z-stack_sporangium_640.tif
- 3E/z-stack_sporangium_DIC.tif
- 3E/zoospore_comp.tif
- 3E/Zstack0.png
- 3E/Zstack105.png
- 3E/Zstack112.png
- 3E/Zstack140.png
- 3E/Zstack140SB.png
- 3E/Zstack21.png
- 3E/Zstack28.png
- 3E/Zstack42.png
- 3E/Zstack56.png
- 3E/Zstack63.png
- 3E/Zstack84.png
