# Supplementary material for: Super-resolution imaging of native fluorescent photoreceptors in chytrid fungal eyes
Source: EMBO J. 2025 May 27;44(14):4088–103. doi: 10.1038/s44318-025-00452-x (PMC12264004; doi:10.1038/s44318-025-00452-x)
Supplement: Supplementary file 5 — Source data Fig. 3 [file 44318_2025_452_MOESM5_ESM.zip › 3B/Fig3B_numerical.xlsx]

## Sheet: Tabellenblatt1
non-targeted	initial	bleach	recovery		laser-focused	initial	bleach	recovery
#1	1116	986	1027		#1	1680	108	1052
#2	813	733	864		#2	1249	273	1493
#3	814	504	552		#3	2697	228	2186
#4	877	937	832		#4	1373	148	937
#5	665	671	714
#6	793	805	890
#7	1260	1243	1347
normalized
non-targeted	initial	bleach	recovery		laser-focused	initial	bleach	recovery
#1	1	0.883513	0.920251		#1	1	0.0642857	0.62619
#2	1	0.901599	1.06273		#2	1	0.218575	1.19536
#3	1	1.06842	0.948689		#3	1	0.0845384	0.81053
#4	1	1.00902	1.07368		#4	1	0.107793	0.682447
#5	1	1.01513	1.12232
#6	1	0.986508	1.06905
final data	initial mean	initial S.D.	bleach mean	bleach S.D.	recovery mean	recovery S.D.
non-targeted	1	-	0.977365	0.0712054	0.999647	0.152451
laser	1	-	0.118798	0.0688521	0.828631	0.256364
two sample t-test	p-value
bleach non-targeted vs laser-focused	3.599e-06
recovery nontargeted vs laser-focsued	0.23721
