# Supplementary material for: Super-resolution imaging of native fluorescent photoreceptors in chytrid fungal eyes
Source: EMBO J. 2025 May 27;44(14):4088–103. doi: 10.1038/s44318-025-00452-x (PMC12264004; doi:10.1038/s44318-025-00452-x)
Supplement: Supplementary file 5 — Source data Fig. 3 [file 44318_2025_452_MOESM5_ESM.zip › 3D/Fig3D_numerical.xlsx]

## Sheet: Tabellenblatt1
		NeoR	RGC1	RGC2		p values t test	p(NeoR)	p(RGC1)	p(RGC2)
zoospore	#1	441.346	445.642	181.691		zoospore vs germling	0.0003228	0.0291	0.02886
	#2	419.125	351.718	114.533		zoospore vs thallus	0.0002125	0.01741	0.02405
	#3	343.323	177.948	87.9549		zoospore vs mixed	0.33184	0.47823	0.24967
germling	#1	59.2503	55.5204	43.7081		germling vs thallus	0.0044	0.0005	0.6317
	#2	59.2776	69.6112	32.1414
	#3	44.3493	65.6366	21.8987
immature thallus	#1	20.9286	19.2039	28.42
	#2	20.8144	20.8639	27.1707
	#3	8.31996	15.5524	32.0979
mixed	#1	717.818	678.545	400.818
	#2	495.42	368.128	223.794
	#3	354.277	270.577	114.56
