# Supplementary material for: Super-resolution imaging of native fluorescent photoreceptors in chytrid fungal eyes
Source: EMBO J. 2025 May 27;44(14):4088–103. doi: 10.1038/s44318-025-00452-x (PMC12264004; doi:10.1038/s44318-025-00452-x)
Supplement: Supplementary file 6 — Source data Fig. 4 [file 44318_2025_452_MOESM6_ESM.zip]

Archive with 11 entries (7 files):
- 4A/
- 4A/NeoRBP_AF3.png
- 4A/RGC1BP_AF3.png
- 4A/RGC1NeoR-FL.png
- 4A/RGC1NeoR_inclATR.pse
- 4B/
- 4B/Fig4B_numerical.xlsx
- 4C/
- 4C/Fig4C_numerical.xlsx
- 4D/
- 4D/Fig4D_numerical.xlsx
