# Supplementary material for: Super-resolution imaging of native fluorescent photoreceptors in chytrid fungal eyes
Source: EMBO J. 2025 May 27;44(14):4088–103. doi: 10.1038/s44318-025-00452-x (PMC12264004; doi:10.1038/s44318-025-00452-x)
Supplement: Supplementary file 6 — Source data Fig. 4 [file 44318_2025_452_MOESM6_ESM.zip › 4B/Fig4B_numerical.xlsx]

## Sheet: Tabellenblatt1
reaction time	Ions	- (mAU*s)	Ca2+ (mAU*s)	Mg2+ (mAU*s)	Mn2+ (mAU*s)	pH	5 (mAU*s)	6 (mAU*s)	7.4 (mAU*s)	8 (mAU*s)	9 (mAU*s)
6 min	#1	0	0	1436.21	1684.11	#1	0	0	1436.21	1499.1	169.312
	#2	0	0	1134.38	2131.01	#2	0	0	1134.38	1113.11	214.093
	#3	0	0	1266.96	1931.78	#3	0	0	1266.96	1513.86	260.81
12 min	#1	0	0	2767.27	3750.94	#1	0	0	2767.27	2148.78	377.467
	#2	0	0	2247.66	3810.69	#2	0	0	2247.66	2497.79	551.315
	#3	0	0	2536.96	3697.48	#3	0	0	2536.96	2315.32	572.697
dark 12 min	#1	0	0	0	567.84	#1	0	0	0	0	0
Mean	6 min	0	0	1279.18	1915.63		0	0	1279.18	1375.36	214.738
	12 min	0	0	2517.3	3753.04		0	0	2517.3	2320.63	500.493
S.D.	6 min	0	0	151.287	223.885		0	0	151.287	227.229	45.7524
	12 min	0	0	260.362	56.6325		0	0	260.362	174.565	107.079
dark	12 min	0	0	0	567.84		0	0	0	0	0
slope (mAU/min)		0	0	211.23	312.856		0	0	211.23	197.994	38.287
S.E.M.		0	0	1.692	0.812		0	0	1.692	11.9967	2.923
dark slope		0	0	0	47.32		0	0	0	0	0
final data
slope normalized		0	0	1	1.48112		0	0	1	0.937339	0.181257
S.E.M normalized		0	0	0.00801023	0.00384415		0	0	0.00801023	0.0567946	0.013838
dark slope normalized		0	0	0	0.224021		0	0	0	0	0
t-test p value vs pH 7.4 Mg2+		-	-	-	< 0.0001		-	-	-	0.336	< 0.0001
