# Supplementary material for: Super-resolution imaging of native fluorescent photoreceptors in chytrid fungal eyes
Source: EMBO J. 2025 May 27;44(14):4088–103. doi: 10.1038/s44318-025-00452-x (PMC12264004; doi:10.1038/s44318-025-00452-x)
Supplement: Supplementary file 6 — Source data Fig. 4 [file 44318_2025_452_MOESM6_ESM.zip › 4C/Fig4C_numerical.xlsx]

## Sheet: Tabellenblatt1
RGC1 + NeoR				CaRGC
conc. (GTP)	activity (normalized)	S.E.M.		conc. (GTP)	activity (normalized)	S.E.M.
0.1	0.17049	0.01145		0.1	0.219	0.01773
0.25	0.34424	0.01426		0.25	0.40932	0.02036
0.5	0.52338	0.00832		0.5	0.6162	0.00896
1	0.76198	0.00264		0.75	0.73809	0.02002
1.5	0.85617	0.00985		1	0.77476	0.04914
3	1	0.00482		2.5	1	0.04656
hill equation		y = vmax*x^n/(k^n+x^n)		hill equation		y = vmax*x^n/(k^n+x^n)
Vmax	1.15963	0.0323		Vmax	1.1936	0.058
k	0.55737	0.03003		k	0.46912	0.04922
n	1.09524	0.069998		n	0.97993	0.04881
R²	0.99833			R²	0.99873
