# Supplementary material for: Super-resolution imaging of native fluorescent photoreceptors in chytrid fungal eyes
Source: EMBO J. 2025 May 27;44(14):4088–103. doi: 10.1038/s44318-025-00452-x (PMC12264004; doi:10.1038/s44318-025-00452-x)
Supplement: Supplementary file 6 — Source data Fig. 4 [file 44318_2025_452_MOESM6_ESM.zip › 4D/Fig4D_numerical.xlsx]

## Sheet: Tabellenblatt1
reaction time	GTP sample#	2xWT	RGC1WT+NeoR-AC	RGC1-AC+NeoR-WT	2xAC	ATP sample#	2xWT	RGC1WT+NeoR-AC	RGC1-AC+NeoR-WT	2xAC		total GTP	total ATP		reaction time	RGC1_DA-mut	Light	Dark
6 min	#1	378.31	803.12	0	0	#1	0	0	299.78	434.95		9920.9	10404.7		7 min	#1	4077.74	635.419
	#2	344.01	688.85	0	0	#2	0	0	287.43	801.34						#2	5151.31	673.782
	#3	513.08	795.77	0	0	#3	0	0	211.91	693.77						#3	4307.94	742.735
12 min	#1	869.01	1718.73	0	0	#1	0	0	785.04	1098.23					14 min	#1	7766.94	1140.06
	#2	804.61	1576.81	0	0	#2	0	0	593.43	1546.46						#2	7646.41	1346.29
	#3	1161.77	1745.75	0	0	#3	0	0	586.18	1203.88						#3	8917.12	1422.88
dark 12 min	#1 dark	0	108.881	0	0	#1 dark	0	0	0	152.035
															Mean	7 min	4512.33	683.978
Mean	6 min	411.8	762.58	0	0		0	0	266.373	643.353						14 min	8110.16	1303.08
	12 min	945.1	1680.4	0	0		0	0	654.83	1282.8					S.D.	7 min	565.215	54.3797
S.D.	6 min	89.372	63.9577	0	0		0	0	47.5691	188.326						14 min	701.445	146.279
	12 min	190.325	90.7302	0	0		0	0	112.787	234.311
dark	12 min	0	108.881	0	0		0	0	0	152.035					slope (mAU/min)		597.456	96.0614
															S.E.M.		29.2647	2.21901
slope (mAU/min)		73.378	135.703	0	0		0	0	48.625	106.991
S.E.M.		5.053	6.105	0	0		0	0	5.014	0.146					final data
dark slope		0	9.07345	0	0		0	0	0	12.6696					slope (nmol/min		8.99038	1.44551
															S.E.M.		0.440368	0.0333912
final data		2xWT	RGC1WT+NeoR-AC	RGC1-AC+NeoR-WT	2xAC		2xWT	RGC1WT+NeoR-AC	RGC1-AC+NeoR-WT	2xAC					note: WT data from fig1b
slope(nmol/min)		0.73963	1.36785	0	0		0	0	0.467337	1.02829					slope (nmol/min)		0.9718
S.E.M.		0.0509329	0.0615368	0	0		0	0	0.0481898	0.0140321					S.E.M.		0.04834
dark slope (nmol/min)		0	0.0914579	0	0		0	0	0	0.121768					p value student t test WT vs DA-mut			< 0.0001
p-value t-test		-	0.0014	-	-		-	-	0.0004	-
