# Supplementary material for: Super-resolution imaging of native fluorescent photoreceptors in chytrid fungal eyes
Source: EMBO J. 2025 May 27;44(14):4088–103. doi: 10.1038/s44318-025-00452-x (PMC12264004; doi:10.1038/s44318-025-00452-x)
Supplement: Supplementary file 7 — Source data Fig. 5 [file 44318_2025_452_MOESM7_ESM.zip]

Archive with 6 entries (3 files):
- 5C/
- 5C/Fig5C_numerical.xlsx
- 5A/
- 5A/Gel-image-Coomassie.jpg
- 5B/
- 5B/Fig5B_numerical.xlsx
