# Supplementary material for: Super-resolution imaging of native fluorescent photoreceptors in chytrid fungal eyes
Source: EMBO J. 2025 May 27;44(14):4088–103. doi: 10.1038/s44318-025-00452-x (PMC12264004; doi:10.1038/s44318-025-00452-x)
Supplement: Supplementary file 7 — Source data Fig. 5 [file 44318_2025_452_MOESM7_ESM.zip › 5C/Fig5C_numerical.xlsx]

## Sheet: Tabellenblatt1
RGC1-cat				RGC1-NeoR -cat				RGC2+NeoR -cat
conc. (GTP)	activity (nmol*min^-1*mg^-1)	S.E.M.		conc. (GTP)	activity (nmol*min^-1*mg^-1)	S.E.M.		conc. (GTP)	activity (nmol*min^-1*mg^-1)	S.E.M.
0.5	36.65	2.54		0.25	79.4	2.71		0.25	13.0507	0.18415
1	88.25	2.34		0.5	108.05	4.03		0.5	33.7095	2.33495
1.5	134.31	3.35		0.75	164.72	5.83		1	57.4295	6.0357
2	185.41	8.28		1	191.67	3.5		2.5	92.4427	1.11565
4	422.48	15.07		1.5	270.02	7.86		5	121.589	12.9919
6	542.59	61.44		2	292.4	6.05		7.5	112.68	5.42868
8	552.27	29.18		4	350.54	3.52
				8	413.49	16.21
hill equation		y = vmax*x^n/(k^n+x^n)		hill equation		y = vmax*x^n/(k^n+x^n)		hill equation		y = vmax*x^n/(k^n+x^n)
Vmax	963.659	266.699		Vmax	494.553	67.4756		Vmax	115.642	6.61201
k	5.53137	2.05644		k	1.5439	0.51202		k	0.98463	0.13005
n	1.35928	0.13626		n	0.96873	0.13357		n	1.50269	0.10002
R²	0.98904			R²	0.9876			R²	0.99897
