# Supplementary material for: Super-resolution imaging of native fluorescent photoreceptors in chytrid fungal eyes
Source: EMBO J. 2025 May 27;44(14):4088–103. doi: 10.1038/s44318-025-00452-x (PMC12264004; doi:10.1038/s44318-025-00452-x)
Supplement: Supplementary file 7 — Source data Fig. 5 [file 44318_2025_452_MOESM7_ESM.zip › 5B/Fig5B_numerical.xlsx]

## Sheet: Tabellenblatt1
	NeoR	RGC1	RGC1+NeoR	RGC2	RGC2+NeoR
spec. activity @ 1 mM GTP	0	88.25	191.67	0	57.43
S.E.M.	0	2.34	3.5	0	6.0357
p value student t test with N=3, RGC1 vs RGC1neor			< 0.0001
