# Supplementary material for: Super-resolution imaging of native fluorescent photoreceptors in chytrid fungal eyes
Source: EMBO J. 2025 May 27;44(14):4088–103. doi: 10.1038/s44318-025-00452-x (PMC12264004; doi:10.1038/s44318-025-00452-x)
Supplement: Supplementary file 8 — Source data Figure 1-5 [file 44318_2025_452_MOESM8_ESM.xlsx]

## Sheet: fig1b
raw	NeoR			RGC1			NeoR + RGC1			RGC2			NeoR + RGC2				total GTP content
	#1	#2	#3	#1	#2	#3	#1	#2	#3	#1	#2	#3	#1	#2	#3		200 nmol =
7 min (mAU*s)	0	0	0	0	0	0	408.761	551.072	548.789	0	0	0	927.27	852.37	1030.07		13291.1
14 min (mAU*s)	0	0	0	0	0	0	826.221	965.037	861.424	0	0	0	1446.8	1838.73	1586.97
processing
	NeoR + RGC1		NeoR + RGC2
	Mean	S.D.	Mean	S.D.
7 min (nmol)	7.56709	1.22657	14.0932	1.34245
14 min (nmol)	13.3056	1.08588	24.44	2.9884
final data	NeoR + RGC1		NeoR + RGC2
linear fit	acitivty (nmol/min)	S.E.	activity (nmol/min)	S.E.
	0.9718	0.04834	1.89379	0.13304

## Sheet: fig1c
	raw				normalized
wavelength (nm)	RGC1	RGC2	NeoR (690 nm)	NeoR (367 nm)	RGC1	RGC2	NeoR (690 nm)	NeoR (367 nm)
300	0.1564	0.0668	0.0741	0.0878	0.96902	0.73085	0.14572	0.74
301	0.136	0.0619	0.0607	0.0759	0.84263	0.67724	0.11937	0.6312
302	0.1207	0.0572	0.0508	0.0667	0.74783	0.62582	0.0999	0.5616
303	0.1088	0.0547	0.0438	0.0576	0.6741	0.59847	0.08614	0.4912
304	0.0989	0.0511	0.0391	0.052	0.61276	0.55908	0.07689	0.4528
305	0.0908	0.0487	0.033	0.0465	0.56258	0.53282	0.0649	0.4144
306	0.0867	0.046	0.0355	0.0505	0.53717	0.50328	0.06981	0.4736
307	0.0799	0.0441	0.0332	0.049	0.49504	0.48249	0.06529	0.4504
308	0.0774	0.0431	0.0328	0.0481	0.47955	0.47155	0.0645	0.46
309	0.0764	0.0418	0.0314	0.0481	0.47336	0.45733	0.06175	0.4584
310	0.073	0.0411	0.0306	0.0472	0.45229	0.44967	0.06018	0.4488
311	0.0713	0.0394	0.0297	0.0456	0.44176	0.43107	0.05841	0.4496
312	0.0689	0.0394	0.0296	0.0423	0.42689	0.43107	0.05821	0.4592
313	0.0694	0.0379	0.0298	0.0429	0.42999	0.41466	0.0586	0.4648
314	0.0668	0.0379	0.029	0.0432	0.41388	0.41466	0.05703	0.4664
315	0.067	0.0374	0.0291	0.0445	0.41512	0.40919	0.05723	0.4744
316	0.0652	0.0368	0.0289	0.0437	0.40397	0.40263	0.05683	0.4912
317	0.0648	0.0364	0.0295	0.0438	0.40149	0.39825	0.05801	0.5096
318	0.065	0.0357	0.0305	0.0441	0.40273	0.39059	0.05998	0.508
319	0.0639	0.0347	0.0293	0.046	0.39591	0.37965	0.05762	0.5096
320	0.064	0.0346	0.0299	0.0463	0.39653	0.37856	0.0588	0.5192
321	0.0641	0.0346	0.0283	0.0444	0.39715	0.37856	0.05565	0.5136
322	0.0621	0.0337	0.03	0.0451	0.38476	0.36871	0.059	0.5368
323	0.0617	0.0331	0.0306	0.0448	0.38228	0.36214	0.06018	0.5528
324	0.0622	0.0351	0.0299	0.0438	0.38538	0.38403	0.0588	0.556
325	0.0604	0.0353	0.0303	0.0435	0.37423	0.38621	0.05959	0.5688
326	0.059	0.0342	0.031	0.0438	0.36555	0.37418	0.06096	0.576
327	0.059	0.0333	0.0322	0.0435	0.36555	0.36433	0.06332	0.5872
328	0.0586	0.0339	0.0319	0.0442	0.36307	0.3709	0.06273	0.5888
329	0.0577	0.0332	0.0322	0.0447	0.3575	0.36324	0.06332	0.6024
330	0.0576	0.0322	0.0332	0.0453	0.35688	0.3523	0.06529	0.6104
331	0.0572	0.0325	0.0325	0.0456	0.3544	0.35558	0.06391	0.6232
332	0.056	0.0329	0.0329	0.0459	0.34696	0.35996	0.0647	0.6496
333	0.0565	0.032	0.0333	0.0469	0.35006	0.35011	0.06549	0.6624
334	0.0548	0.0321	0.0329	0.0464	0.33953	0.3512	0.0647	0.6784
335	0.0561	0.0315	0.0336	0.0465	0.34758	0.34464	0.06608	0.6888
336	0.0535	0.0309	0.033	0.0457	0.33147	0.33807	0.0649	0.712
337	0.0537	0.0308	0.0344	0.0459	0.33271	0.33698	0.06765	0.74
338	0.0544	0.0312	0.0342	0.0467	0.33705	0.34136	0.06726	0.748
339	0.0531	0.0311	0.0337	0.0477	0.329	0.34026	0.06627	0.7624
340	0.0539	0.0314	0.0335	0.0474	0.33395	0.34354	0.06588	0.7688
341	0.0531	0.0309	0.0331	0.047	0.329	0.33807	0.06509	0.7656
342	0.0529	0.031	0.034	0.0476	0.32776	0.33917	0.06686	0.7728
343	0.0527	0.0305	0.0352	0.0485	0.32652	0.3337	0.06922	0.796
344	0.0525	0.0305	0.0343	0.0484	0.32528	0.3337	0.06745	0.8056
345	0.0532	0.0297	0.0339	0.0483	0.32962	0.32495	0.06667	0.808
346	0.0521	0.0304	0.0356	0.0485	0.3228	0.3326	0.07001	0.8272
347	0.0515	0.0301	0.0351	0.0485	0.31908	0.32932	0.06903	0.8376
348	0.0511	0.0298	0.0345	0.047	0.3166	0.32604	0.06785	0.8528
349	0.0508	0.0303	0.035	0.0469	0.31475	0.33151	0.06883	0.8688
350	0.0516	0.03	0.034	0.0468	0.3197	0.32823	0.06686	0.8832
351	0.0503	0.0299	0.0346	0.0476	0.31165	0.32713	0.06804	0.9
352	0.0506	0.0304	0.0341	0.0478	0.31351	0.3326	0.06706	0.9128
353	0.0499	0.0299	0.035	0.0473	0.30917	0.32713	0.06883	0.9344
354	0.0507	0.0305	0.0345	0.0474	0.31413	0.3337	0.06785	0.9472
355	0.0506	0.0306	0.0352	0.0475	0.31351	0.33479	0.06922	0.9568
356	0.0501	0.0304	0.0359	0.0467	0.31041	0.3326	0.0706	0.9584
357	0.0491	0.0302	0.0365	0.0466	0.30421	0.33042	0.07178	0.9616
358	0.049	0.0312	0.0358	0.0469	0.30359	0.34136	0.0704	0.9728
359	0.0498	0.0311	0.0361	0.0452	0.30855	0.34026	0.07099	0.9864
360	0.0487	0.0312	0.0347	0.0449	0.30173	0.34136	0.06824	0.992
361	0.0496	0.0309	0.0339	0.0453	0.30731	0.33807	0.06667	0.9944
362	0.0497	0.0317	0.0342	0.0469	0.30793	0.34683	0.06726	0.9936
363	0.0492	0.0318	0.0343	0.0477	0.30483	0.34792	0.06745	0.9968
364	0.0501	0.032	0.0341	0.0461	0.31041	0.35011	0.06706	0.9904
365	0.0504	0.0323	0.0356	0.0455	0.31227	0.35339	0.07001	0.9968
366	0.0501	0.0325	0.0349	0.0455	0.31041	0.35558	0.06863	0.9984
367	0.0499	0.0326	0.0345	0.0455	0.30917	0.35667	0.06785	1
368	0.0495	0.0326	0.0329	0.0438	0.30669	0.35667	0.0647	0.9896
369	0.049	0.0328	0.0329	0.0433	0.30359	0.35886	0.0647	0.9832
370	0.051	0.0325	0.0335	0.0428	0.31599	0.35558	0.06588	0.988
371	0.0508	0.0329	0.034	0.0421	0.31475	0.35996	0.06686	0.9904
372	0.0502	0.0335	0.0328	0.0417	0.31103	0.36652	0.0645	0.9776
373	0.0503	0.0331	0.0374	0.048	0.31165	0.36214	0.07355	0.9952
374	0.0505	0.0334	0.038	0.0481	0.31289	0.36543	0.07473	0.9896
375	0.0508	0.0335	0.0374	0.0465	0.31475	0.36652	0.07355	0.9872
376	0.0498	0.0337	0.037	0.048	0.30855	0.36871	0.07276	0.9752
377	0.0508	0.0338	0.0378	0.0485	0.31475	0.3698	0.07434	0.968
378	0.0499	0.0346	0.0376	0.0473	0.30917	0.37856	0.07394	0.9576
379	0.05	0.0346	0.038	0.0463	0.30979	0.37856	0.07473	0.9488
380	0.0495	0.0352	0.0368	0.0456	0.30669	0.38512	0.07237	0.9432
381	0.0496	0.0354	0.0374	0.0463	0.30731	0.38731	0.07355	0.9376
382	0.0504	0.0356	0.0369	0.0471	0.31227	0.3895	0.07257	0.9264
383	0.0501	0.0364	0.0372	0.0461	0.31041	0.39825	0.07316	0.9168
384	0.0503	0.0368	0.0359	0.0451	0.31165	0.40263	0.0706	0.9024
385	0.0496	0.0373	0.0369	0.0453	0.30731	0.4081	0.07257	0.884
386	0.0494	0.0376	0.036	0.0455	0.30607	0.41138	0.0708	0.8616
387	0.0501	0.038	0.0366	0.0448	0.31041	0.41575	0.07198	0.836
388	0.0504	0.038	0.0364	0.0444	0.31227	0.41575	0.07158	0.8136
389	0.0503	0.039	0.0364	0.0444	0.31165	0.4267	0.07158	0.7936
390	0.0509	0.0392	0.036	0.0452	0.31537	0.42888	0.0708	0.7792
391	0.0513	0.0396	0.0358	0.0459	0.31784	0.43326	0.0704	0.764
392	0.0506	0.0398	0.0359	0.0451	0.31351	0.43545	0.0706	0.7408
393	0.0507	0.0398	0.0376	0.0443	0.31413	0.43545	0.07394	0.7216
394	0.0523	0.0402	0.0363	0.0446	0.32404	0.43982	0.07139	0.696
395	0.0507	0.0404	0.0372	0.0454	0.31413	0.44201	0.07316	0.6792
396	0.051	0.0403	0.0369	0.0453	0.31599	0.44092	0.07257	0.6528
397	0.051	0.0407	0.0369	0.0454	0.31599	0.4453	0.07257	0.6272
398	0.0514	0.0406	0.0365	0.045	0.31846	0.4442	0.07178	0.6128
399	0.0508	0.0411	0.0362	0.0443	0.31475	0.44967	0.07119	0.592
400	0.0498	0.0419	0.0354	0.0438	0.30855	0.45842	0.06962	0.5592
401	0.0504	0.0422	0.0357	0.0437	0.31227	0.46171	0.07021	0.5368
402	0.0498	0.0426	0.0358	0.0441	0.30855	0.46608	0.0704	0.5192
403	0.049	0.0434	0.0356	0.0441	0.30359	0.47484	0.07001	0.504
404	0.049	0.0436	0.0353	0.044	0.30359	0.47702	0.06942	0.4864
405	0.0489	0.0443	0.0356	0.044	0.30297	0.48468	0.07001	0.4648
406	0.0486	0.045	0.036	0.044	0.30112	0.49234	0.0708	0.448
407	0.0482	0.046	0.0362	0.0442	0.29864	0.50328	0.07119	0.4256
408	0.0482	0.0469	0.036	0.0445	0.29864	0.51313	0.0708	0.4072
409	0.0481	0.048	0.0351	0.0441	0.29802	0.52516	0.06903	0.3928
410	0.0479	0.0488	0.0356	0.044	0.29678	0.53392	0.07001	0.3848
411	0.0483	0.0499	0.035	0.043	0.29926	0.54595	0.06883	0.3704
412	0.0481	0.0511	0.0347	0.0425	0.29802	0.55908	0.06824	0.3544
413	0.048	0.0522	0.034	0.0416	0.2974	0.57112	0.06686	0.3392
414	0.0485	0.053	0.0332	0.0409	0.3005	0.57987	0.06529	0.3216
415	0.0486	0.0539	0.033	0.0399	0.30112	0.58972	0.0649	0.3072
416	0.048	0.0552	0.0332	0.0411	0.2974	0.60394	0.06529	0.3024
417	0.0486	0.0558	0.0352	0.045	0.30112	0.6105	0.06922	0.304
418	0.0482	0.0566	0.0345	0.0443	0.29864	0.61926	0.06785	0.2952
419	0.0484	0.0571	0.034	0.0432	0.29988	0.62473	0.06686	0.2824
420	0.0477	0.0579	0.0349	0.0432	0.29554	0.63348	0.06863	0.2824
421	0.048	0.0583	0.0354	0.0437	0.2974	0.63786	0.06962	0.2816
422	0.0484	0.0585	0.036	0.0443	0.29988	0.64004	0.0708	0.272
423	0.0478	0.0593	0.0354	0.0448	0.29616	0.6488	0.06962	0.2608
424	0.0481	0.0598	0.0349	0.0452	0.29802	0.65427	0.06863	0.2488
425	0.0474	0.0599	0.0347	0.0443	0.29368	0.65536	0.06824	0.2424
426	0.0474	0.0603	0.035	0.0446	0.29368	0.65974	0.06883	0.2376
427	0.047	0.0608	0.0357	0.0447	0.2912	0.66521	0.07021	0.2368
428	0.0466	0.0609	0.0356	0.0436	0.28872	0.6663	0.07001	0.2208
429	0.0465	0.0613	0.0359	0.0444	0.2881	0.67068	0.0706	0.2104
430	0.0461	0.0622	0.036	0.0448	0.28563	0.68053	0.0708	0.2008
431	0.0452	0.0629	0.0365	0.0436	0.28005	0.68818	0.07178	0.1984
432	0.0448	0.0635	0.0353	0.0438	0.27757	0.69475	0.06942	0.1928
433	0.0443	0.0646	0.035	0.0432	0.27447	0.70678	0.06883	0.1904
434	0.0446	0.0653	0.0333	0.0433	0.27633	0.71444	0.06549	0.1888
435	0.044	0.0664	0.0322	0.042	0.27261	0.72648	0.06332	0.1896
436	0.0435	0.0675	0.0317	0.0418	0.26952	0.73851	0.06234	0.1896
437	0.044	0.0689	0.0303	0.0411	0.27261	0.75383	0.05959	0.1832
438	0.0439	0.07	0.029	0.0403	0.272	0.76586	0.05703	0.1848
439	0.0439	0.0714	0.0273	0.0379	0.272	0.78118	0.05369	0.1816
440	0.0435	0.0728	0.0267	0.0377	0.26952	0.7965	0.05251	0.1832
441	0.0437	0.0745	0.0258	0.0372	0.27076	0.8151	0.05074	0.1688
442	0.044	0.076	0.0245	0.0352	0.27261	0.83151	0.04818	0.1608
443	0.0428	0.0773	0.0237	0.0346	0.26518	0.84573	0.04661	0.1608
444	0.0428	0.079	0.0236	0.0332	0.26518	0.86433	0.04641	0.1608
445	0.0435	0.0803	0.0236	0.031	0.26952	0.87856	0.04641	0.1576
446	0.0441	0.0811	0.0239	0.0297	0.27323	0.88731	0.047	0.1488
447	0.0436	0.0823	0.0229	0.0301	0.27014	0.90044	0.04503	0.1488
448	0.0441	0.0831	0.0217	0.0297	0.27323	0.90919	0.04267	0.1504
449	0.0443	0.0842	0.0213	0.029	0.27447	0.92123	0.04189	0.1488
450	0.0444	0.0844	0.0199	0.0288	0.27509	0.92341	0.03913	0.152
451	0.0452	0.0855	0.0191	0.0282	0.28005	0.93545	0.03756	0.152
452	0.0453	0.0858	0.0187	0.0281	0.28067	0.93873	0.03677	0.1464
453	0.0454	0.0857	0.0185	0.0276	0.28129	0.93764	0.03638	0.1352
454	0.0463	0.0859	0.0185	0.0275	0.28686	0.93982	0.03638	0.1328
455	0.0466	0.0859	0.0182	0.0263	0.28872	0.93982	0.03579	0.128
456	0.0474	0.0859	0.0182	0.0268	0.29368	0.93982	0.03579	0.1328
457	0.048	0.086	0.0179	0.0277	0.2974	0.94092	0.0352	0.1328
458	0.0492	0.086	0.0181	0.0278	0.30483	0.94092	0.03559	0.1288
459	0.0499	0.0859	0.0183	0.0275	0.30917	0.93982	0.03599	0.1264
460	0.0509	0.0858	0.0178	0.0272	0.31537	0.93873	0.035	0.1288
461	0.0509	0.0856	0.0159	0.0259	0.31537	0.93654	0.03127	0.1224
462	0.052	0.0855	0.0155	0.0252	0.32218	0.93545	0.03048	0.112
463	0.0525	0.085	0.016	0.0258	0.32528	0.92998	0.03147	0.112
464	0.0538	0.0854	0.0154	0.0252	0.33333	0.93435	0.03029	0.1136
465	0.0542	0.0855	0.0155	0.0245	0.33581	0.93545	0.03048	0.128
466	0.0552	0.0857	0.0154	0.0246	0.34201	0.93764	0.03029	0.124
467	0.0566	0.0862	0.0155	0.0251	0.35068	0.94311	0.03048	0.1168
468	0.0577	0.0862	0.0152	0.0256	0.3575	0.94311	0.02989	0.1144
469	0.0579	0.0867	0.0148	0.0255	0.35874	0.94858	0.02911	0.1144
470	0.0587	0.0871	0.0153	0.0249	0.36369	0.95295	0.03009	0.1096
471	0.0601	0.0875	0.0151	0.0247	0.37237	0.95733	0.0297	0.1048
472	0.0613	0.0881	0.0145	0.0257	0.3798	0.96389	0.02852	0.1016
473	0.0623	0.0882	0.0146	0.0245	0.386	0.96499	0.02871	0.104
474	0.0636	0.0891	0.0149	0.0251	0.39405	0.97484	0.0293	0.1024
475	0.0643	0.0895	0.0137	0.0244	0.39839	0.97921	0.02694	0.0944
476	0.0657	0.0903	0.012	0.0244	0.40706	0.98796	0.0236	0.0968
477	0.0663	0.0907	0.0107	0.0238	0.41078	0.99234	0.02104	0.088
478	0.0672	0.0908	0.01	0.0228	0.41636	0.99344	0.01967	0.0848
479	0.0685	0.0914	0.0103	0.0224	0.42441	1	0.02026	0.0888
480	0.0702	0.0914	0.0103	0.0221	0.43494	1	0.02026	0.0912
481	0.0709	0.0913	0.0096	0.0214	0.43928	0.99891	0.01888	0.0896
482	0.0724	0.0911	0.0091	0.0193	0.44857	0.99672	0.0179	0.0872
483	0.0733	0.0909	0.0081	0.0185	0.45415	0.99453	0.01593	0.084
484	0.0747	0.0908	0.0078	0.0178	0.46283	0.99344	0.01534	0.0816
485	0.0762	0.0902	0.0076	0.0176	0.47212	0.98687	0.01495	0.0808
486	0.0777	0.0896	0.0075	0.0183	0.48141	0.98031	0.01475	0.0688
487	0.0786	0.0891	0.0074	0.0183	0.48699	0.97484	0.01455	0.064
488	0.0802	0.0879	0.0071	0.0182	0.4969	0.96171	0.01396	0.0664
489	0.0812	0.0869	0.0084	0.0185	0.5031	0.95077	0.01652	0.072
490	0.0831	0.0856	0.0088	0.0189	0.51487	0.93654	0.01731	0.0728
491	0.085	0.0843	0.0091	0.0195	0.52664	0.92232	0.0179	0.0776
492	0.086	0.0828	0.0088	0.02	0.53284	0.90591	0.01731	0.076
493	0.0874	0.0812	0.0088	0.0201	0.54151	0.8884	0.01731	0.0792
494	0.0899	0.0796	0.0085	0.0186	0.557	0.8709	0.01672	0.0672
495	0.0901	0.0777	0.0083	0.0185	0.55824	0.85011	0.01632	0.0632
496	0.0913	0.0759	0.0082	0.0188	0.56568	0.83042	0.01613	0.0568
497	0.0932	0.0737	0.0082	0.019	0.57745	0.80635	0.01613	0.0584
498	0.0948	0.0715	0.008	0.019	0.58736	0.78228	0.01573	0.0624
499	0.0962	0.0696	0.0081	0.0187	0.59603	0.76149	0.01593	0.0712
500	0.098	0.0672	0.0084	0.0183	0.60719	0.73523	0.01652	0.0744
501	0.0999	0.0651	0.0085	0.0187	0.61896	0.71225	0.01672	0.0784
502	0.101	0.0624	0.0091	0.0197	0.62577	0.68271	0.0179	0.0808
503	0.103	0.0607	0.0087	0.0198	0.63817	0.66411	0.01711	0.0888
504	0.1044	0.058	0.0082	0.0196	0.64684	0.63457	0.01613	0.0904
505	0.1057	0.0557	0.0081	0.0186	0.65489	0.60941	0.01593	0.0896
506	0.1074	0.0533	0.0084	0.0181	0.66543	0.58315	0.01652	0.0912
507	0.1094	0.0512	0.008	0.0179	0.67782	0.56018	0.01573	0.0872
508	0.1114	0.0485	0.0082	0.0182	0.69021	0.53063	0.01613	0.0816
509	0.1125	0.0461	0.0089	0.018	0.69703	0.50438	0.0175	0.0768
510	0.1143	0.0437	0.009	0.0185	0.70818	0.47812	0.0177	0.0688
511	0.1159	0.0416	0.0087	0.0187	0.71809	0.45514	0.01711	0.0624
512	0.1179	0.0396	0.0092	0.0192	0.73048	0.43326	0.01809	0.0664
513	0.1195	0.0375	0.0094	0.0189	0.7404	0.41028	0.01849	0.0704
514	0.1209	0.0355	0.0093	0.0178	0.74907	0.3884	0.01829	0.072
515	0.1224	0.0338	0.0102	0.0181	0.75836	0.3698	0.02006	0.076
516	0.124	0.0318	0.0097	0.0186	0.76828	0.34792	0.01908	0.0832
517	0.1255	0.0301	0.0091	0.0191	0.77757	0.32932	0.0179	0.0808
518	0.1273	0.0285	0.0094	0.0184	0.78872	0.31182	0.01849	0.0808
519	0.1287	0.0267	0.0099	0.0189	0.7974	0.29212	0.01947	0.0808
520	0.1306	0.0252	0.0098	0.0209	0.80917	0.27571	0.01927	0.0864
521	0.1316	0.0235	0.0096	0.0203	0.81537	0.25711	0.01888	0.0824
522	0.1331	0.022	0.0097	0.0199	0.82466	0.2407	0.01908	0.072
523	0.1347	0.0204	0.0093	0.0198	0.83457	0.22319	0.01829	0.0616
524	0.136	0.0193	0.0104	0.0196	0.84263	0.21116	0.02045	0.0576
525	0.1373	0.018	0.0106	0.0191	0.85068	0.19694	0.02085	0.0584
526	0.1388	0.0169	0.0102	0.0195	0.85998	0.1849	0.02006	0.0712
527	0.14	0.016	0.0105	0.0222	0.86741	0.17505	0.02065	0.0824
528	0.1413	0.0148	0.0105	0.022	0.87546	0.16193	0.02065	0.0816
529	0.143	0.0139	0.0109	0.0217	0.886	0.15208	0.02144	0.0816
530	0.144	0.013	0.0108	0.0216	0.89219	0.14223	0.02124	0.0856
531	0.146	0.0123	0.0108	0.0213	0.90458	0.13457	0.02124	0.0808
532	0.1463	0.0114	0.0094	0.0213	0.90644	0.12473	0.01849	0.072
533	0.1478	0.0107	0.0089	0.0218	0.91574	0.11707	0.0175	0.0704
534	0.149	0.0098	0.0089	0.0219	0.92317	0.10722	0.0175	0.0704
535	0.1502	0.0095	0.0097	0.0224	0.93061	0.10394	0.01908	0.076
536	0.1516	0.0087	0.0105	0.0227	0.93928	0.09519	0.02065	0.0776
537	0.1516	0.0084	0.0127	0.0217	0.93928	0.0919	0.02498	0.0464
538	0.1531	0.0075	0.0125	0.0217	0.94857	0.08206	0.02458	0.0536
539	0.1534	0.0074	0.0131	0.0218	0.95043	0.08096	0.02576	0.0672
540	0.1547	0.0071	0.0131	0.0231	0.95849	0.07768	0.02576	0.064
541	0.1551	0.0065	0.0135	0.0237	0.96097	0.07112	0.02655	0.0648
542	0.1558	0.0058	0.0131	0.0228	0.9653	0.06346	0.02576	0.0648
543	0.157	0.0055	0.0133	0.0233	0.97274	0.06018	0.02616	0.064
544	0.1576	0.0054	0.0131	0.0232	0.97646	0.05908	0.02576	0.0584
545	0.1583	0.0048	0.0136	0.024	0.98079	0.05252	0.02675	0.0648
546	0.1587	0.0045	0.0137	0.0247	0.98327	0.04923	0.02694	0.0696
547	0.1593	0.0041	0.0139	0.0242	0.98699	0.04486	0.02734	0.0656
548	0.16	0.0039	0.014	0.0239	0.99133	0.04267	0.02753	0.0584
549	0.1601	0.0034	0.0147	0.0237	0.99195	0.0372	0.02891	0.0584
550	0.1606	0.0035	0.0142	0.0234	0.99504	0.03829	0.02793	0.0528
551	0.1614	0.003	0.0145	0.0236	1	0.03282	0.02852	0.0488
552	0.1605	0.0029	0.015	0.0238	0.99442	0.03173	0.0295	0.0464
553	0.1609	0.0026	0.0159	0.0245	0.9969	0.02845	0.03127	0.0528
554	0.1609	0.0024	0.0168	0.0251	0.9969	0.02626	0.03304	0.0568
555	0.1608	0.0028	0.0174	0.0256	0.99628	0.03063	0.03422	0.0584
556	0.1607	0.0026	0.0176	0.0251	0.99566	0.02845	0.03461	0.056
557	0.1604	0.0025	0.0175	0.0244	0.9938	0.02735	0.03441	0.0568
558	0.1602	0.0024	0.0178	0.0254	0.99257	0.02626	0.035	0.056
559	0.1605	0.0024	0.0187	0.0263	0.99442	0.02626	0.03677	0.0608
560	0.1596	0.0023	0.0189	0.0257	0.98885	0.02516	0.03717	0.0648
561	0.1588	0.0022	0.0198	0.0264	0.98389	0.02407	0.03894	0.0672
562	0.1581	0.0023	0.0202	0.0282	0.97955	0.02516	0.03972	0.064
563	0.1581	0.0019	0.0207	0.0305	0.97955	0.02079	0.04071	0.0664
564	0.1567	0.0019	0.0207	0.0315	0.97088	0.02079	0.04071	0.0728
565	0.1568	0.0018	0.0212	0.0317	0.9715	0.01969	0.04169	0.0728
566	0.1549	0.0018	0.0218	0.0317	0.95973	0.01969	0.04287	0.0672
567	0.154	0.0017	0.0221	0.0317	0.95415	0.0186	0.04346	0.0576
568	0.1527	0.0016	0.0226	0.0321	0.9461	0.01751	0.04444	0.0536
569	0.1513	0.0015	0.024	0.0326	0.93742	0.01641	0.0472	0.0552
570	0.1503	0.0014	0.0246	0.0325	0.93123	0.01532	0.04838	0.0592
571	0.1488	0.0016	0.0257	0.033	0.92193	0.01751	0.05054	0.056
572	0.1472	0.0015	0.0258	0.0339	0.91202	0.01641	0.05074	0.072
573	0.1455	0.0012	0.0271	0.0352	0.90149	0.01313	0.05329	0.068
574	0.1436	0.0016	0.0281	0.0345	0.88971	0.01751	0.05526	0.0648
575	0.1417	0.0013	0.0293	0.0355	0.87794	0.01422	0.05762	0.0592
576	0.1401	0.0016	0.0297	0.0361	0.86803	0.01751	0.05841	0.0528
577	0.1378	0.0014	0.0299	0.0369	0.85378	0.01532	0.0588	0.0584
578	0.136	0.0013	0.0308	0.0382	0.84263	0.01422	0.06057	0.0712
579	0.1339	0.0013	0.0316	0.0394	0.82962	0.01422	0.06214	0.0736
580	0.132	0.001	0.0324	0.0399	0.81784	0.01094	0.06372	0.0704
581	0.1298	0.001	0.0335	0.0405	0.80421	0.01094	0.06588	0.0712
582	0.1275	0.001	0.0347	0.0415	0.78996	0.01094	0.06824	0.0624
583	0.1251	0.0009	0.0342	0.0421	0.77509	0.00985	0.06726	0.0576
584	0.1235	0.0009	0.0346	0.043	0.76518	0.00985	0.06804	0.0624
585	0.1206	0.0006	0.0362	0.0429	0.74721	0.00656	0.07119	0.064
586	0.1185	0.0006	0.037	0.0442	0.7342	0.00656	0.07276	0.06
587	0.1158	0.0009	0.0377	0.0452	0.71747	0.00985	0.07414	0.0608
588	0.1137	0.001	0.0387	0.0459	0.70446	0.01094	0.07611	0.0632
589	0.1112	0.001	0.0398	0.0465	0.68897	0.01094	0.07827	0.0672
590	0.1082	0.0008	0.0397	0.0468	0.67038	0.00875	0.07807	0.064
591	0.1058	0.0009	0.0402	0.0484	0.65551	0.00985	0.07906	0.0688
592	0.1033	0.0011	0.0414	0.0494	0.64002	0.01204	0.08142	0.0656
593	0.1005	0.0011	0.0427	0.0503	0.62268	0.01204	0.08397	0.0616
594	0.098	0.0009	0.0448	0.0514	0.60719	0.00985	0.0881	0.0632
595	0.0951	0.001	0.0463	0.0508	0.58922	0.01094	0.09105	0.0656
596	0.0928	0.0007	0.0474	0.0512	0.57497	0.00766	0.09322	0.072
597	0.0903	0.0005	0.0478	0.0523	0.55948	0.00547	0.094	0.0696
598	0.0878	0.0005	0.0495	0.0541	0.54399	0.00547	0.09735	0.0664
599	0.085	0.0009	0.0503	0.0557	0.52664	0.00985	0.09892	0.0552
600	0.0822	0.0012	0.0516	0.0567	0.50929	0.01313	0.10147	0.056
601	0.0792	0.0009	0.0543	0.0575	0.49071	0.00985	0.10678	0.056
602	0.0767	0.001	0.0558	0.0599	0.47522	0.01094	0.10973	0.0528
603	0.0741	0.001	0.0574	0.0621	0.45911	0.01094	0.11288	0.0672
604	0.0722	0.0006	0.0582	0.0631	0.44734	0.00656	0.11445	0.064
605	0.0693	0.0007	0.0592	0.064	0.42937	0.00766	0.11642	0.0664
606	0.0672	0.0007	0.0608	0.0655	0.41636	0.00766	0.11957	0.0608
607	0.0644	0.0007	0.0628	0.0676	0.39901	0.00766	0.1235	0.0632
608	0.0623	0.0007	0.0647	0.0707	0.386	0.00766	0.12724	0.0672
609	0.0603	0.0007	0.0662	0.0729	0.37361	0.00766	0.13019	0.064
610	0.0584	0.0006	0.0692	0.0753	0.36183	0.00656	0.13609	0.0664
611	0.0554	0.0005	0.0722	0.0772	0.34325	0.00547	0.14199	0.072
612	0.0535	0.0003	0.0747	0.0789	0.33147	0.00328	0.1469	0.0776
613	0.0511	0.0006	0.0777	0.0809	0.3166	0.00656	0.1528	0.0744
614	0.0492	0.0004	0.0804	0.0827	0.30483	0.00438	0.15811	0.0712
615	0.0465	0.0001	0.0825	0.0844	0.2881	0.00109	0.16224	0.0688
616	0.0448	0.0004	0.0859	0.0878	0.27757	0.00438	0.16893	0.072
617	0.0429	0.0002	0.0896	0.091	0.2658	0.00219	0.1762	0.0648
618	0.041	0.0002	0.0933	0.0941	0.25403	0.00219	0.18348	0.0624
619	0.0395	0.0004	0.0969	0.0984	0.24473	0.00438	0.19056	0.0632
620	0.0377	0.0005	0.0997	0.1012	0.23358	0.00547	0.19607	0.0632
621	0.0361	0.0002	0.1026	0.104	0.22367	0.00219	0.20177	0.0584
622	0.0343	0.0002	0.1054	0.1067	0.21252	0.00219	0.20728	0.0592
623	0.0328	0.0001	0.1092	0.1087	0.20322	0.00109	0.21475	0.0576
624	0.0315	0.0004	0.1131	0.1121	0.19517	0.00438	0.22242	0.0624
625	0.0298	0.0003	0.1165	0.1155	0.18463	0.00328	0.22911	0.0648
626	0.0285	0.0001	0.1196	0.1186	0.17658	0.00109	0.2352	0.064
627	0.0265	0.0002	0.1225	0.1212	0.16419	0.00219	0.2409	0.0568
628	0.0259	0.0004	0.1258	0.1224	0.16047	0.00438	0.24739	0.0584
629	0.0243	0.0003	0.1286	0.1247	0.15056	0.00328	0.2529	0.06
630	0.0233	0.0002	0.1312	0.1277	0.14436	0.00219	0.25801	0.0664
631	0.0222	0.0001	0.1337	0.1302	0.13755	0.00109	0.26293	0.0632
632	0.0209	0.0003	0.1352	0.132	0.12949	0.00328	0.26588	0.0584
633	0.0196	0.0001	0.1361	0.133	0.12144	0.00109	0.26765	0.0584
634	0.0186	0.0001	0.1379	0.1347	0.11524	0.00109	0.27119	0.0544
635	0.0178	0	0.1395	0.136	0.11029	0	0.27434	0.0584
636	0.0169	0	0.1407	0.1374	0.10471	0	0.2767	0.0568
637	0.0157	0.0001	0.1417	0.1398	0.09727	0.00109	0.27866	0.0656
638	0.0152	0.0001	0.1434	0.1409	0.09418	0.00109	0.28201	0.0696
639	0.0143	0	0.1439	0.1411	0.0886	0	0.28299	0.0736
640	0.0137	-0.0001	0.1441	0.1405	0.08488	-0.00109	0.28338	0.064
641	0.0125	0.0001	0.1443	0.1403	0.07745	0.00109	0.28378	0.0616
642	0.0122	-0.0001	0.1448	0.1404	0.07559	-0.00109	0.28476	0.0664
643	0.0118	-0.0002	0.1451	0.1408	0.07311	-0.00219	0.28535	0.068
644	0.0111	0.0001	0.1451	0.1409	0.06877	0.00109	0.28535	0.0688
645	0.0102	0.0001	0.1465	0.1422	0.0632	0.00109	0.2881	0.0576
646	0.0092	0.0001	0.1475	0.1435	0.057	0.00109	0.29007	0.0568
647	0.0088	-0.0001	0.1476	0.1453	0.05452	-0.00109	0.29027	0.0528
648	0.0086	0.0001	0.1484	0.1464	0.05328	0.00109	0.29184	0.0576
649	0.0084	-0.0003	0.1491	0.1479	0.05204	-0.00328	0.29322	0.0576
650	0.0077	0.0002	0.1505	0.1471	0.04771	0.00219	0.29597	0.0616
651	0.0071	0.0005	0.1529	0.1484	0.04399	0.00547	0.30069	0.0592
652	0.0064	0.0004	0.1546	0.1505	0.03965	0.00438	0.30403	0.0576
653	0.0062	0.0001	0.1569	0.1526	0.03841	0.00109	0.30855	0.0584
654	0.0055	0	0.1589	0.1548	0.03408	0	0.31249	0.0616
655	0.005	0.0001	0.1619	0.1575	0.03098	0.00109	0.31839	0.0648
656	0.0051	-0.0005	0.1644	0.1609	0.0316	-0.00547	0.3233	0.064
657	0.0048	0	0.1672	0.165	0.02974	0	0.32881	0.0672
658	0.0046	-0.0005	0.1707	0.1691	0.0285	-0.00547	0.33569	0.0624
659	0.004	-0.0003	0.1754	0.1752	0.02478	-0.00328	0.34494	0.0576
660	0.0043	-0.0003	0.1801	0.18	0.02664	-0.00328	0.35418	0.0592
661	0.0039	-0.0004	0.1864	0.1849	0.02416	-0.00438	0.36657	0.0624
662	0.0041	-0.0003	0.1928	0.1901	0.0254	-0.00328	0.37915	0.072
663	0.0038	-0.0004	0.1992	0.1968	0.02354	-0.00438	0.39174	0.072
664	0.0034	-0.0002	0.2071	0.2044	0.02107	-0.00219	0.40728	0.0744
665	0.0033	-0.0003	0.2154	0.2111	0.02045	-0.00328	0.4236	0.0696
666	0.0034	-0.0002	0.2254	0.2199	0.02107	-0.00219	0.44326	0.0688
667	0.003	-0.0001	0.2347	0.2285	0.01859	-0.00109	0.46155	0.0728
668	0.003	-0.0003	0.2451	0.2383	0.01859	-0.00328	0.48201	0.0688
669	0.0029	-0.0004	0.2559	0.2482	0.01797	-0.00438	0.50324	0.072
670	0.0026	-0.0005	0.2669	0.2582	0.01611	-0.00547	0.52488	0.0752
671	0.0023	-0.0002	0.2788	0.2688	0.01425	-0.00219	0.54828	0.0744
672	0.0021	-0.0003	0.291	0.2787	0.01301	-0.00328	0.57227	0.0672
673	0.002	-0.0003	0.3037	0.29	0.01239	-0.00328	0.59725	0.0656
674	0.0022	-0.0002	0.316	0.3023	0.01363	-0.00219	0.62144	0.06
675	0.0017	-0.0001	0.33	0.3153	0.01053	-0.00109	0.64897	0.0584
676	0.0018	-0.0001	0.3448	0.3272	0.01115	-0.00109	0.67807	0.0584
677	0.0023	-0.0003	0.3587	0.3402	0.01425	-0.00328	0.70541	0.0664
678	0.0022	-0.0005	0.3729	0.3529	0.01363	-0.00547	0.73333	0.0704
679	0.0023	-0.0004	0.3861	0.3647	0.01425	-0.00438	0.75929	0.0752
680	0.0025	-0.0004	0.3997	0.3774	0.01549	-0.00438	0.78604	0.0768
681	0.0018	-0.0005	0.414	0.3895	0.01115	-0.00547	0.81416	0.076
682	0.0021	-0.0002	0.4276	0.4005	0.01301	-0.00219	0.8409	0.08
683	0.0023	-0.0002	0.4415	0.4111	0.01425	-0.00219	0.86824	0.0768
684	0.0023	-0.0003	0.4548	0.4218	0.01425	-0.00328	0.8944	0.0752
685	0.0017	-0.0002	0.4668	0.4312	0.01053	-0.00219	0.91799	0.0816
686	0.0022	-0.0002	0.4778	0.4402	0.01363	-0.00219	0.93963	0.0848
687	0.0022	-0.0002	0.4863	0.4512	0.01363	-0.00219	0.95634	0.0784
688	0.0024	-0.0003	0.4934	0.4567	0.01487	-0.00328	0.9703	0.0808
689	0.0017	-0.0002	0.5008	0.462	0.01053	-0.00219	0.98486	0.0872
690	0.0019	-0.0001	0.5049	0.4644	0.01177	-0.00109	0.99292	0.0784
691	0.0016	-0.0002	0.5069	0.4652	0.00991	-0.00219	0.99685	0.0744
692	0.0015	-0.0002	0.5085	0.4653	0.00929	-0.00219	1	0.0824
693	0.0018	-0.0002	0.5082	0.4636	0.01115	-0.00219	0.99941	0.0864
694	0.0017	-0.0004	0.5055	0.4592	0.01053	-0.00438	0.9941	0.0864
695	0.0016	-0.0002	0.5008	0.4531	0.00991	-0.00219	0.98486	0.088
696	0.0018	-0.0003	0.4923	0.4448	0.01115	-0.00328	0.96814	0.0928
697	0.0022	-0.0002	0.4824	0.436	0.01363	-0.00219	0.94867	0.0928
698	0.0015	-0.0003	0.4707	0.4258	0.00929	-0.00328	0.92566	0.0864
699	0.0017	-0.0003	0.4577	0.413	0.01053	-0.00328	0.9001	0.0808
700	0.0016	0	0.4424	0.3983	0.00991	0	0.87001	0.0816
701			0.4247	0.3824			0.8352	0.08
702			0.4063	0.3648			0.79902	0.0808
703			0.3868	0.3474			0.76067	0.072
704			0.3653	0.328			0.71839	0.0632
705			0.342	0.3072			0.67257	0.0552
706			0.321	0.2882			0.63127	0.0656
707			0.2979	0.2681			0.58584	0.0656
708			0.275	0.2476			0.54081	0.0624
709			0.2532	0.2283			0.49794	0.0624
710			0.2308	0.2082			0.45388	0.0632
711			0.2078	0.1888			0.40865	0.0544
712			0.1887	0.1724			0.37109	0.0472
713			0.1698	0.1564			0.33392	0.0416
714			0.1533	0.1413			0.30147	0.0384
715			0.1387	0.1286			0.27276	0.0376
716			0.1232	0.1159			0.24228	0.032
717			0.1104	0.1045			0.21711	0.0392
718			0.0983	0.0922			0.19331	0.0424
719			0.0864	0.081			0.16991	0.048
720			0.0764	0.072			0.15025	0.0512
721			0.0676	0.0641			0.13294	0.048
722			0.0599	0.0567			0.1178	0.0424
723			0.0526	0.0502			0.10344	0.0408
724			0.0452	0.0445			0.08889	0.0352
725			0.0391	0.0392			0.07689	0.0288
726			0.0343	0.0346			0.06745	0.0336
727			0.0286	0.029			0.05624	0.0296
728			0.0247	0.0252			0.04857	0.0328
729			0.0214	0.0234			0.04208	0.0248
730			0.0191	0.0212			0.03756	0.028
731			0.0167	0.0193			0.03284	0.0248
732			0.0137	0.018			0.02694	0.0232
733			0.0109	0.0159			0.02144	0.0176
734			0.0099	0.0141			0.01947	0.0248
735			0.0094	0.012			0.01849	0.036
736			0.0082	0.0105			0.01613	0.0416
737			0.0084	0.0086			0.01652	0.0208
738			0.0073	0.0076			0.01436	0.0216
739			0.0064	0.0074			0.01259	0.0224
740			0.0067	0.0071			0.01318	0.0216
741			0.006	0.0075			0.0118	0.0184
742			0.0047	0.0069			0.00924	0.0136
743			0.004	0.0064			0.00787	0.02
744			0.0048	0.0059			0.00944	0.0296
745			0.0037	0.0052			0.00728	0.0304
746			0.0028	0.0055			0.00551	0.0344
747			0.0028	0.0054			0.00551	0.036
748			0.0027	0.0047			0.00531	0.0288
749			0.0028	0.0049			0.00551	0.0224
750			0.0022	0.0038			0.00433	0.016
751			0.0023	0.005			0.00452	0.0152
752			0.0018	0.0044			0.00354	0.0144
753			0.0016	0.0026			0.00315	0.0112
754			0.0012	0.0032			0.00236	0.0152
755			0.0016	0.0031			0.00315	0.0152
756			0.0007	0.0028			0.00138	0.0176
757			0.0008	0.0032			0.00157	0.0168
758			0	0.0023			0	0.0064
759			0.0003	0.0022			5.89971E-4	0.0016
760			0.0003	0.0028			5.89971E-4	0.0024
761			0.0007	0.0038			0.00138	0.0112
762			0.0016	0.0043			0.00315	0.0152
763			0.0016	0.004			0.00315	0.012
764			0.0005	0.0029			9.83284E-4	0.0104
765			-0.0004	0.0017			-7.86627E-4	0.0152
766			-0.0005	0.0009			-9.83284E-4	0.0064
767			-0.0003	0.0014			-5.89971E-4	0.0056
768			-0.0006	0.0021			-0.00118	0.0016
769			-0.0005	0.0014			-9.83284E-4	0.004
770			-0.0008	0.0019			-0.00157	0.0072
771			-0.0002	0.0033			-3.93314E-4	0.0144
772			-0.001	0.0012			-0.00197	0.0088
773			-0.0018	0.0014			-0.00354	0.0104
774			-0.0009	0.0016			-0.00177	0.0128
775			-0.0003	0.0009			-5.89971E-4	0.0136
776			-0.0001	0.0006			-1.96657E-4	0.0112
777			-0.0004	0.0019			-7.86627E-4	0.0136
778			-0.0006	0.002			-0.00118	0.0112
779			-0.0009	0.0015			-0.00177	0.0104
780			-0.0012	0.0008			-0.00236	0.012
781			-0.001	0.0011			-0.00197	0.0184
782			-0.0003	0.0019			-5.89971E-4	0.02
783			0.0009	0.0024			0.00177	0.0056
784			0.0009	0.0014			0.00177	0.0072
785			0.0005	0.0021			9.83284E-4	0.0136
786			-0.001	0.0027			-0.00197	0.0088
787			-0.0015	0.0021			-0.00295	0.0128
788			-0.0022	0.0025			-0.00433	0.0088
789			-0.001	0.0027			-0.00197	0.0168
790			-0.0007	0.0013			-0.00138	0.0064
791			-0.0007	-0.0001			-0.00138	0.004
792			0.0002	-0.0004			3.93314E-4	0.0016
793			-0.001	0.0005			-0.00197	0.0064
794			-0.0004	0.0006			-7.86627E-4	0.0128
795			-0.0017	-0.0002			-0.00334	0.0056
796			-0.0017	-0.0003			-0.00334	0.008
797			-0.0009	0.0002			-0.00177	-0.0048
798			-0.0009	-0.0003			-0.00177	-0.0104
799			-0.0005	-0.0007			-9.83284E-4	-0.0104
800			-0.0006	-0.0004			-0.00118	-0.0072

## Sheet: fig1d
NeoR690	raw	normalized		raw	normalized
wavelength (nm)	excitation	excitation	wavelength (nm)	emission	emission
400	3.17113e+06	0.0257592	670	1.59775e+06	0.0354918
401	3.16658e+06	0.0257223	671	1.96292e+06	0.0436034
402	3.28316e+06	0.0266693	672	2.26401e+06	0.0502917
403	3.36098e+06	0.0273014	673	2.53231e+06	0.0562516
404	3.48435e+06	0.0283035	674	2.83492e+06	0.0629737
405	3.48311e+06	0.0282935	675	3401963	0.0755696
406	3.5144e+06	0.0285477	676	3.67224e+06	0.0815735
407	3.59214e+06	0.0291791	677	4.34276e+06	0.0964682
408	3.61755e+06	0.0293855	678	4.91358e+06	0.109148
409	3.57431e+06	0.0290343	679	5.59941e+06	0.124383
410	3.63889e+06	0.0295589	680	6.44863e+06	0.143247
411	3.54143e+06	0.0287672	681	7.1456e+06	0.158729
412	3.56271e+06	0.02894	682	7.89704e+06	0.175421
413	3.40089e+06	0.0276256	683	8.96296e+06	0.199099
414	3.41383e+06	0.0277307	684	1.00644e+07	0.223566
415	3.41465e+06	0.0277374	685	1.12063e+07	0.248931
416	3.45381e+06	0.0280554	686	1.2533e+07	0.278403
417	3.39956e+06	0.0276147	687	1.38259e+07	0.307122
418	3.5424e+06	0.0287751	688	15371137	0.341447
419	3.65119e+06	0.0296588	689	1.67207e+07	0.371427
420	3.75882e+06	0.0305331	690	1.85786e+07	0.412695
421	3.87964e+06	0.0315145	691	2.01918e+07	0.448531
422	3.97968e+06	0.0323271	692	2.20323e+07	0.489415
423	4.17235e+06	0.0338922	693	2.41343e+07	0.536108
424	4.43206e+06	0.0360018	694	2.59437e+07	0.576302
425	4.74872e+06	0.0385741	695	2.78994e+07	0.619744
426	4.85504e+06	0.0394377	696	2.98576e+07	0.663244
427	5.04252e+06	0.0409607	697	3.18091e+07	0.706593
428	5.2152e+06	0.0423633	698	3.36657e+07	0.747835
429	5.30157e+06	0.0430649	699	3.5418e+07	0.78676
430	5.44827e+06	0.0442565	700	3.684e+07	0.818347
431	5.24164e+06	0.0425781	701	3.85792e+07	0.856981
432	5.27679e+06	0.0428636	702	4.02429e+07	0.893937
433	5.3008e+06	0.0430586	703	4.13958e+07	0.919548
434	5.17371e+06	0.0420263	704	4.23523e+07	0.940794
435	4.9426e+06	0.040149	705	4.28752e+07	0.95241
436	4.74557e+06	0.0385485	706	4.41937e+07	0.981698
437	4.50797e+06	0.0366185	707	4.46502e+07	0.991839
438	4.27003e+06	0.0346856	708	4.50176e+07	1
439	3.91247e+06	0.0317812	709	4.47745e+07	0.994601
440	3.57633e+06	0.0290507	710	4.48597e+07	0.996492
441	3.40417e+06	0.0276522	711	4.41701e+07	0.981175
442	3.11785e+06	0.0253265	712	4.35144e+07	0.96661
443	2.89141e+06	0.0234871	713	4.31171e+07	0.957782
444	2.749e+06	0.0223303	714	4.18217e+07	0.929008
445	2.62642e+06	0.0213346	715	4.05527e+07	0.900819
446	2.43548e+06	0.0197835	716	3.99772e+07	0.888036
447	2.23682e+06	0.0181697	717	3.8655e+07	0.858664
448	2.16344e+06	0.0175737	718	3.74181e+07	0.831189
449	2.00386e+06	0.0162774	719	3.52799e+07	0.783691
450	1.90565e+06	0.0154797	720	3.36145e+07	0.746697
451	1.80747e+06	0.0146821	721	3.23934e+07	0.719572
452	1.71871e+06	0.0139612	722	3.04826e+07	0.677127
453	1.78247e+06	0.0144791	723	2.92965e+07	0.65078
454	1.66085e+06	0.0134912	724	2.76193e+07	0.613522
455	1.65672e+06	0.0134576	725	2.62689e+07	0.583525
456	1.63398e+06	0.0132729	726	2.46034e+07	0.546529
457	1.7107e+06	0.0138961	727	2.30265e+07	0.5115
458	1.68717e+06	0.0137049	728	2.20011e+07	0.488721
459	1.70799e+06	0.0138741	729	2.08592e+07	0.463358
460	1.73408e+06	0.014086	730	1.92822e+07	0.428327
461	1.77358e+06	0.0144069	731	1.85907e+07	0.412966
462	1.87175e+06	0.0152043	732	1.72887e+07	0.384042
463	1.86038e+06	0.015112	733	1.63374e+07	0.362912
464	1.82195e+06	0.0147997	734	1.53302e+07	0.340537
465	1.8641e+06	0.0151422	735	1.4906e+07	0.331114
466	1.89828e+06	0.0154198	736	1.41448e+07	0.314206
467	1.92772e+06	0.0156589	737	1.34944e+07	0.299759
468	1.88505e+06	0.0153124	738	1.25003e+07	0.277677
469	1.84249e+06	0.0149666	739	1.18186e+07	0.262532
470	1.75571e+06	0.0142617	740	1.15087e+07	0.255648
471	1.66703e+06	0.0135413	741	1.11205e+07	0.247027
472	1.58325e+06	0.0128608	742	1.05957e+07	0.235369
473	1.54182e+06	0.0125242	743	1.01269e+07	0.224955
474	1.45539e+06	0.0118222	744	9.83254e+06	0.218416
475	1.34144e+06	0.0108965	745	9.36509e+06	0.208032
476	1.2489e+06	0.0101449	746	9.1812e+06	0.203947
477	1.1214e+06	0.00910915	747	8.60931e+06	0.191243
478	1.0541e+06	0.00856254	748	8.61591e+06	0.19139
479	903196	0.0073367	749	8.59433e+06	0.190911
480	888562	0.00721783	750	8.21314e+06	0.182443
481	826371	0.00671265	751	7.96451e+06	0.17692
482	791597	0.00643018	752	7.8905e+06	0.175276
483	693095	0.00563004	753	7.8237e+06	0.173792
484	669057	0.00543478	754	7.69889e+06	0.17102
485	651446	0.00529172	755	7.67326e+06	0.17045
486	664816	0.00540033	756	7.68721e+06	0.17076
487	612348	0.00497413	757	7.45464e+06	0.165594
488	569792	0.00462845	758	7.3332e+06	0.162896
489	574176	0.00466406	759	7.23191e+06	0.160646
490	569624	0.00462708	760	7.20978e+06	0.160155
491	607364	0.00493364	761	7.18852e+06	0.159683
492	555510	0.00451243	762	7.11111e+06	0.157963
493	575431	0.00467425	763	7.04695e+06	0.156538
494	604588	0.0049111	764	7.17112e+06	0.159296
495	602713	0.00489586	765	6.80042e+06	0.151061
496	576469	0.00468268	766	7.09138e+06	0.157525
497	583628	0.00474084	767	7.12871e+06	0.158354
498	645760	0.00524554	768	7.0679e+06	0.157003
499	632985	0.00514176	769	6.8382e+06	0.151901
500	657861	0.00534384	770	6.93612e+06	0.154076
501	614281	0.00498983	771	6.7687e+06	0.150357
502	634279	0.00515228	772	6.74532e+06	0.149838
503	668476	0.00543006	773	6.72649e+06	0.149419
504	683273	0.00555026	774	6.67503e+06	0.148276
505	722040	0.00586516	775	6.51803e+06	0.144789
506	701179	0.00569571	776	6.64276e+06	0.147559
507	767457	0.00623408	777	6.50561e+06	0.144513
508	767951	0.0062381	778	6.31522e+06	0.140283
509	749681	0.00608969	779	6.47437e+06	0.143819
510	773908	0.00628649	780	6.32006e+06	0.140391
511	841450	0.00683514	781	6.1907e+06	0.137517
512	863227	0.00701203	782	6.40551e+06	0.142289
513	830203	0.00674378	783	5.89288e+06	0.130902
514	900141	0.00731189	784	5.78379e+06	0.128479
515	923462	0.00750132	785	5.79819e+06	0.128798
516	902356	0.00732988	786	5.80009e+06	0.12884
517	953114	0.00774219	787	5.90575e+06	0.131188
518	1.02009e+06	0.00828621	788	5.42607e+06	0.120532
519	1.0549e+06	0.00856899	789	5.62064e+06	0.124854
520	1.06693e+06	0.0086667	790	5.42766e+06	0.120568
521	1.02743e+06	0.00834584	791	5.28716e+06	0.117447
522	1.14917e+06	0.00933472	792	5.23331e+06	0.11625
523	1.12664e+06	0.00915174	793	4.95405e+06	0.110047
524	1.20161e+06	0.00976073	794	4.85533e+06	0.107854
525	1.22485e+06	0.00994948	795	4.72261e+06	0.104906
526	1.23317e+06	0.0100171	796	4.62679e+06	0.102777
527	1.2785e+06	0.0103853	797	4.59454e+06	0.102061
528	1.36162e+06	0.0110605	798	4.44789e+06	0.0988034
529	1.37415e+06	0.0111623	799	4.15652e+06	0.0923311
530	1.45873e+06	0.0118493	800	4.19555e+06	0.093198
531	1.53876e+06	0.0124995	801	4.05087e+06	0.0899841
532	1.50824e+06	0.0122515	802	3.84582e+06	0.0854292
533	1.62768e+06	0.0132217	803	3.82636e+06	0.0849969
534	1.59622e+06	0.0129662	804	3.70491e+06	0.0822991
535	1.70363e+06	0.0138386	805	3.62204e+06	0.0804584
536	1.81004e+06	0.0147031	806	3.32519e+06	0.0738642
537	1.81668e+06	0.0147569	807	3.26262e+06	0.0724744
538	1.90542e+06	0.0154778	808	3.25596e+06	0.0723263
539	1.90609e+06	0.0154833	809	2.90849e+06	0.0646078
540	1.96184e+06	0.0159361	810	3.00748e+06	0.0668068
541	2.1118e+06	0.0171543	811	2.87052e+06	0.0637644
542	2.2015e+06	0.0178829	812	2.81012e+06	0.0624228
543	2.28957e+06	0.0185983	813	2.64952e+06	0.0588552
544	2.29168e+06	0.0186154	814	2.53518e+06	0.0563154
545	2.31713e+06	0.0188222	815	2.54131e+06	0.0564516
546	2.36932e+06	0.0192461	816	2.25709e+06	0.050138
547	2.47246e+06	0.0200839	817	2.3208e+06	0.0515532
548	2.56323e+06	0.0208212	818	2.16942e+06	0.0481906
549	2.60738e+06	0.0211799	819	2.13215e+06	0.0473627
550	2.77742e+06	0.0225611	820	1.93167e+06	0.0429093
551	2.8317e+06	0.0230021
552	2.97785e+06	0.0241892
553	2.9635e+06	0.0240727
554	3.11803e+06	0.0253279
555	3.09902e+06	0.0251735
556	3.33327e+06	0.0270763
557	3.39472e+06	0.0275755
558	3.52947e+06	0.0286701
559	3.61468e+06	0.0293622
560	3.80802e+06	0.0309327
561	3.77048e+06	0.0306278
562	4.07358e+06	0.0330899
563	4.24466e+06	0.0344796
564	4.31781e+06	0.0350738
565	4.57606e+06	0.0371715
566	4.71146e+06	0.0382714
567	4.81583e+06	0.0391192
568	5.14745e+06	0.041813
569	5.20336e+06	0.0422672
570	5.54261e+06	0.0450229
571	5.71421e+06	0.0464168
572	5.98657e+06	0.0486292
573	6.02948e+06	0.0489777
574	6.29003e+06	0.0510942
575	6.45294e+06	0.0524175
576	6.91453e+06	0.056167
577	7.03219e+06	0.0571228
578	7.20254e+06	0.0585065
579	7.48599e+06	0.0608091
580	7.69538e+06	0.0625099
581	7.93965e+06	0.0644941
582	8.25923e+06	0.0670901
583	8.516e+06	0.0691759
584	8.82977e+06	0.0717246
585	9.12057e+06	0.0740868
586	9.02849e+06	0.0733388
587	9.53713e+06	0.0774706
588	9.68551e+06	0.0786758
589	9.80894e+06	0.0796784
590	1.02457e+07	0.0832259
591	1.05657e+07	0.0858256
592	1.06992e+07	0.0869102
593	1.1046e+07	0.0897269
594	1.12253e+07	0.091184
595	1.15096e+07	0.0934928
596	1.19568e+07	0.0971254
597	1.21787e+07	0.0989277
598	1.23527e+07	0.100342
599	1.27237e+07	0.103355
600	1.29844e+07	0.105473
601	1.35769e+07	0.110286
602	1.40036e+07	0.113752
603	1.45093e+07	0.11786
604	1.48131e+07	0.120328
605	1.52634e+07	0.123985
606	1.61239e+07	0.130975
607	1.63539e+07	0.132843
608	1.71271e+07	0.139124
609	1.7716e+07	0.143908
610	1.8155e+07	0.147474
611	1.93346e+07	0.157056
612	1.99746e+07	0.162255
613	2.08609e+07	0.169454
614	2.2015e+07	0.178829
615	2.27716e+07	0.184975
616	2.35732e+07	0.191486
617	2.46536e+07	0.200262
618	2.56272e+07	0.208171
619	2.67239e+07	0.217079
620	2.75452e+07	0.223751
621	2.84883e+07	0.231411
622	2.90308e+07	0.235818
623	3.05621e+07	0.248257
624	3.11247e+07	0.252827
625	3.22794e+07	0.262207
626	3.3183e+07	0.269547
627	3.4088e+07	0.276899
628	3.50072e+07	0.284365
629	3.5465e+07	0.288084
630	3.66611e+07	0.2978
631	3.69062e+07	0.299791
632	3.77646e+07	0.306763
633	3.7899e+07	0.307855
634	3.85349e+07	0.313021
635	3.91376e+07	0.317917
636	3.88907e+07	0.315911
637	3.88898e+07	0.315903
638	3.9298e+07	0.31922
639	3.90317e+07	0.317057
640	3.95935e+07	0.321619
641	3.97517e+07	0.322905
642	3.96457e+07	0.322043
643	3.98042e+07	0.323331
644	3.97082e+07	0.322551
645	4.00624e+07	0.325429
646	4.06175e+07	0.329938
647	4.06884e+07	0.330513
648	4.14034e+07	0.336322
649	4.12796e+07	0.335316
650	4.12716e+07	0.335251
651	4.13343e+07	0.33576
652	4.17544e+07	0.339173
653	4.26429e+07	0.34639
654	4.32287e+07	0.351148
655	4.39982e+07	0.357399
656	4.48289e+07	0.364147
657	4.53753e+07	0.368586
658	4.67542e+07	0.379786
659	4.80092e+07	0.389981
660	4.90615e+07	0.398529
661	5.09003e+07	0.413466
662	5.22032e+07	0.424049
663	5.41405e+07	0.439785
664	5.5855e+07	0.453712
665	5.78307e+07	0.469761
666	6.04232e+07	0.49082
667	6.27008e+07	0.509321
668	6.47343e+07	0.52584
669	6.7461e+07	0.547989
670	7.00478e+07	0.569001
671	7.32313e+07	0.594861
672	7.53918e+07	0.612411
673	7.84156e+07	0.636973
674	8.16578e+07	0.66331
675	8.46793e+07	0.687854
676	8.72146e+07	0.708448
677	9.02217e+07	0.732875
678	9.34368e+07	0.758992
679	9.62095e+07	0.781514
680	9.92182e+07	0.805954
681	1.02615e+08	0.833544
682	1.06367e+08	0.864027
683	1.08398e+08	0.880519
684	110592535	0.898348
685	1.13453e+08	0.921586
686	115902521	0.941481
687	1.18727e+08	0.964423
688	1.21707e+08	0.988633
689	1.22999e+08	0.999124
690	1.23107e+08	1
691	1.23032e+08	0.999397
692	1.21815e+08	0.98951
693	1.21749e+08	0.98897
694	1.21293e+08	0.985267
695	1.20004e+08	0.974801
696	1.19528e+08	0.970931
697	1.18009e+08	0.958594
698	1.16158e+08	0.943558
699	113768505	0.924147
700	1.10693e+08	0.899168

## Sheet: fig2c
zoospore fluorescence spectra
	raw emission			normalized emission					raw excitation			normalized excitation
wavelength (nm)	initial	680 nm	375 nm	initial	680 nm	375 nm		wavelength (nm)	initial	680 nm	375 nm	initial	680 nm	375 nm
680	298436	226427	250044	5.20E-01	3.94E-01	4.35E-01		500	441294	431515	470993	2.36E-01	2.31E-01	2.52E-01
681	297624	224188	251130	5.18E-01	3.90E-01	4.37E-01		501	434141	431555	461296	2.32E-01	2.31E-01	2.47E-01
682	302674	222805	251307	5.27E-01	3.88E-01	4.37E-01		502	429899	425858	463841	2.30E-01	2.28E-01	2.48E-01
683	312521	218149	257043	5.44E-01	3.80E-01	4.47E-01		503	422948	417938	458709	2.26E-01	2.24E-01	2.45E-01
684	315914	214929	259820	5.50E-01	3.74E-01	4.52E-01		504	418625	410988	453254	2.24E-01	2.20E-01	2.42E-01
685	320647	211272	267574	5.58E-01	3.68E-01	4.66E-01		505	428242	408685	448850	2.29E-01	2.19E-01	2.40E-01
686	330296	212146	268632	5.75E-01	3.69E-01	4.68E-01		506	416362	407674	441738	2.23E-01	2.18E-01	2.36E-01
687	343261	213077	280593	5.98E-01	3.71E-01	4.88E-01		507	412887	405614	437334	2.21E-01	2.17E-01	2.34E-01
688	351949	209588	283910	6.13E-01	3.65E-01	4.94E-01		508	401775	393491	426100	2.15E-01	2.11E-01	2.28E-01
689	359315	214483	286352	6.25E-01	3.73E-01	4.98E-01		509	401128	395592	433616	2.15E-01	2.12E-01	2.32E-01
690	377077	215073	305488	6.56E-01	3.74E-01	5.32E-01		510	405088	396562	422827	2.17E-01	2.12E-01	2.26E-01
691	383229	210568	302879	6.67E-01	3.67E-01	5.27E-01		511	396037	389895	419797	2.12E-01	2.09E-01	2.25E-01
692	401145	213317	319520	6.98E-01	3.71E-01	5.56E-01		512	391309	385814	427474	2.09E-01	2.06E-01	2.29E-01
693	412216	214993	330898	7.18E-01	3.74E-01	5.76E-01		513	394623	382298	421534	2.11E-01	2.05E-01	2.26E-01
694	423113	216588	337404	7.37E-01	3.77E-01	5.87E-01		514	387026	381611	422666	2.07E-01	2.04E-01	2.26E-01
695	435937	218716	348425	7.59E-01	3.81E-01	6.07E-01		515	394299	392562	416079	2.11E-01	2.10E-01	2.23E-01
696	454085	219615	353711	7.90E-01	3.82E-01	6.16E-01		516	390057	381248	415756	2.09E-01	2.04E-01	2.22E-01
697	469634	222042	369527	8.18E-01	3.87E-01	6.43E-01		517	389289	375025	413897	2.08E-01	2.01E-01	2.21E-01
698	488937	228903	385904	8.51E-01	3.98E-01	6.72E-01		518	386218	381046	419352	2.07E-01	2.04E-01	2.24E-01
699	496156	228494	398676	8.64E-01	3.98E-01	6.94E-01		519	394138	375308	426302	2.11E-01	2.01E-01	2.28E-01
700	512541	234919	406486	8.92E-01	4.09E-01	7.08E-01		520	403634	372802	411392	2.16E-01	1.99E-01	2.20E-01
701	518412	229858	416415	9.02E-01	4.00E-01	7.25E-01		521	391794	384642	418544	2.10E-01	2.06E-01	2.24E-01
702	529091	239983	431052	9.21E-01	4.18E-01	7.50E-01		522	397088	380844	416887	2.12E-01	2.04E-01	2.23E-01
703	533081	240851	438504	9.28E-01	4.19E-01	7.63E-01		523	399754	383308	427070	2.14E-01	2.05E-01	2.28E-01
704	543906	238250	446267	9.47E-01	4.15E-01	7.77E-01		524	400684	372722	422585	2.14E-01	1.99E-01	2.26E-01
705	549418	247291	453878	9.56E-01	4.30E-01	7.90E-01		525	403714	384723	418908	2.16E-01	2.06E-01	2.24E-01
706	557153	251799	457720	9.70E-01	4.38E-01	7.97E-01		526	399633	370216	420443	2.14E-01	1.98E-01	2.25E-01
707	566697	252945	461017	9.87E-01	4.40E-01	8.03E-01		527	405371	373772	403714	2.17E-01	2.00E-01	2.16E-01
708	574445	260408	470962	1.00E+00	4.53E-01	8.20E-01		528	395148	373126	411917	2.11E-01	2.00E-01	2.20E-01
709	570212	261739	463333	9.93E-01	4.56E-01	8.07E-01		529	391754	374863	417251	2.10E-01	2.01E-01	2.23E-01
710	566364	253796	472345	9.86E-01	4.42E-01	8.22E-01		530	392845	372843	410826	2.10E-01	1.99E-01	2.20E-01
711	564949	260977	469497	9.83E-01	4.54E-01	8.17E-01		531	397128	363913	415433	2.12E-01	1.95E-01	2.22E-01
712	564759	263138	476304	9.83E-01	4.58E-01	8.29E-01		532	393612	359872	406624	2.11E-01	1.93E-01	2.18E-01
713	561535	257298	457265	9.78E-01	4.48E-01	7.96E-01		533	392885	367307	405977	2.10E-01	1.96E-01	2.17E-01
714	550905	257654	462490	9.59E-01	4.49E-01	8.05E-01		534	394905	364317	406826	2.11E-01	1.95E-01	2.18E-01
715	549476	250804	452611	9.57E-01	4.37E-01	7.88E-01		535	401169	366014	403836	2.15E-01	1.96E-01	2.16E-01
716	531552	255055	438923	9.25E-01	4.44E-01	7.64E-01		536	399431	365044	398825	2.14E-01	1.95E-01	2.13E-01
717	517808	246786	434899	9.01E-01	4.30E-01	7.57E-01		537	398381	368802	405412	2.13E-01	1.97E-01	2.17E-01
718	503056	239863	417787	8.76E-01	4.18E-01	7.27E-01		538	405492	369570	412645	2.17E-01	1.98E-01	2.21E-01
719	480949	239778	410753	8.37E-01	4.17E-01	7.15E-01		539	399916	370742	410826	2.14E-01	1.98E-01	2.20E-01
720	479872	233456	397676	8.35E-01	4.06E-01	6.92E-01		540	401654	368317	421938	2.15E-01	1.97E-01	2.26E-01
721	454489	231963	390627	7.91E-01	4.04E-01	6.80E-01		541	407391	365448	418140	2.18E-01	1.95E-01	2.24E-01
722	441216	223809	371796	7.68E-01	3.90E-01	6.47E-01		542	403512	366862	418989	2.16E-01	1.96E-01	2.24E-01
723	428265	219084	369291	7.46E-01	3.81E-01	6.43E-01		543	410786	374904	416322	2.20E-01	2.01E-01	2.23E-01
724	415302	216567	357136	7.23E-01	3.77E-01	6.22E-01		544	415796	378298	422948	2.22E-01	2.02E-01	2.26E-01
725	399193	209054	335664	6.95E-01	3.64E-01	5.84E-01		545	412645	382258	430666	2.21E-01	2.04E-01	2.30E-01
726	384039	208848	328579	6.69E-01	3.64E-01	5.72E-01		546	418140	376237	431596	2.24E-01	2.01E-01	2.31E-01
727	374246	206476	321261	6.51E-01	3.59E-01	5.59E-01		547	424605	379955	425333	2.27E-01	2.03E-01	2.28E-01
728	368377	200291	314870	6.41E-01	3.49E-01	5.48E-01		548	429858	377894	431313	2.30E-01	2.02E-01	2.31E-01
729	355591	195195	304517	6.19E-01	3.40E-01	5.30E-01		549	427878	381167	426949	2.29E-01	2.04E-01	2.28E-01
730	341743	197814	300560	5.95E-01	3.44E-01	5.23E-01		550	425939	384399	433939	2.28E-01	2.06E-01	2.32E-01
731	341176	197893	291355	5.94E-01	3.44E-01	5.07E-01		551	429333	379995	436404	2.30E-01	2.03E-01	2.33E-01
732	335143	200495	277478	5.83E-01	3.49E-01	4.83E-01		552	428363	384682	437940	2.29E-01	2.06E-01	2.34E-01
733	329443	196354	282177	5.73E-01	3.42E-01	4.91E-01		553	440283	387147	441738	2.36E-01	2.07E-01	2.36E-01
734	320484	191292	273366	5.58E-01	3.33E-01	4.76E-01		554	438506	394340	445738	2.35E-01	2.11E-01	2.38E-01
735	313166	194274	260664	5.45E-01	3.38E-01	4.54E-01		555	443395	388885	442142	2.37E-01	2.08E-01	2.37E-01
736	291823	190953	266467	5.08E-01	3.32E-01	4.64E-01		556	436202	395431	449739	2.33E-01	2.12E-01	2.41E-01
737	301681	185454	259717	5.25E-01	3.23E-01	4.52E-01		557	443435	397088	451396	2.37E-01	2.12E-01	2.41E-01
738	297144	193272	247672	5.17E-01	3.36E-01	4.31E-01		558	458386	403027	454305	2.45E-01	2.16E-01	2.43E-01
739	288545	189602	248833	5.02E-01	3.30E-01	4.33E-01		559	456366	408806	460407	2.44E-01	2.19E-01	2.46E-01
740	288835	190067	240835	5.03E-01	3.31E-01	4.19E-01		560	451476	407230	461659	2.42E-01	2.18E-01	2.47E-01
741	278492	186910	238293	4.85E-01	3.25E-01	4.15E-01		561	455881	407634	463922	2.44E-01	2.18E-01	2.48E-01
742	270976	189353	233255	4.72E-01	3.30E-01	4.06E-01		562	460124	415877	454265	2.46E-01	2.22E-01	2.43E-01
743	277408	188257	228286	4.83E-01	3.28E-01	3.97E-01		563	467114	415352	477863	2.50E-01	2.22E-01	2.56E-01
744	272016	187266	229152	4.74E-01	3.26E-01	3.99E-01		564	469902	408442	476125	2.51E-01	2.18E-01	2.55E-01
745	263944	192089	226426	4.59E-01	3.34E-01	3.94E-01		565	470508	417655	480691	2.52E-01	2.23E-01	2.57E-01
746	266132	181481	227101	4.63E-01	3.16E-01	3.95E-01		566	468124	419716	477459	2.50E-01	2.25E-01	2.55E-01
747	258759	188133	225569	4.50E-01	3.28E-01	3.93E-01		567	477741	413291	476085	2.56E-01	2.21E-01	2.55E-01
748	266093	186643	219686	4.63E-01	3.25E-01	3.82E-01		568	479115	415513	483479	2.56E-01	2.22E-01	2.59E-01
749	252748	189191	222648	4.40E-01	3.29E-01	3.88E-01		569	481176	414099	494794	2.57E-01	2.22E-01	2.65E-01
750	261567	194051	224996	4.55E-01	3.38E-01	3.92E-01		570	475802	406058	485096	2.55E-01	2.17E-01	2.60E-01
751	246378	187811	222337	4.29E-01	3.27E-01	3.87E-01		571	476893	411432	492894	2.55E-01	2.20E-01	2.64E-01
752	252034	187856	216555	4.39E-01	3.27E-01	3.77E-01		572	474873	416362	490025	2.54E-01	2.23E-01	2.62E-01
753	248551	194772	215352	4.33E-01	3.39E-01	3.75E-01		573	485985	418908	502916	2.60E-01	2.24E-01	2.69E-01
754	257163	183280	208562	4.48E-01	3.19E-01	3.63E-01		574	484934	416766	490187	2.59E-01	2.23E-01	2.62E-01
755	251065	195379	211281	4.37E-01	3.40E-01	3.68E-01		575	484005	416402	505825	2.59E-01	2.23E-01	2.71E-01
756	249562	187308	216194	4.34E-01	3.26E-01	3.76E-01		576	480449	410301	501905	2.57E-01	2.19E-01	2.68E-01
757	249823	195556	215356	4.35E-01	3.40E-01	3.75E-01		577	483479	417089	493743	2.59E-01	2.23E-01	2.64E-01
758	254426	196462	223409	4.43E-01	3.42E-01	3.89E-01		578	478954	416483	499400	2.56E-01	2.23E-01	2.67E-01
759	250485	185530	227216	4.36E-01	3.23E-01	3.96E-01		579	484732	418625	504936	2.59E-01	2.24E-01	2.70E-01
760	253777	196217	217120	4.42E-01	3.42E-01	3.78E-01		580	478509	410462	508815	2.56E-01	2.20E-01	2.72E-01
761	251659	194510	217889	4.38E-01	3.39E-01	3.79E-01		581	473984	399189	496652	2.54E-01	2.14E-01	2.66E-01
762	248498	197916	215949	4.33E-01	3.45E-01	3.76E-01		582	466346	402745	490268	2.49E-01	2.15E-01	2.62E-01
763	253045	205224	222197	4.41E-01	3.57E-01	3.87E-01		583	464649	389572	481742	2.49E-01	2.08E-01	2.58E-01
764	254116	201365	217451	4.42E-01	3.51E-01	3.79E-01		584	453537	389935	479237	2.43E-01	2.09E-01	2.56E-01
765	248856	192737	230325	4.33E-01	3.36E-01	4.01E-01		585	442950	365691	467963	2.37E-01	1.96E-01	2.50E-01
766	259622	195711	222230	4.52E-01	3.41E-01	3.87E-01		586	438061	358175	468650	2.34E-01	1.92E-01	2.51E-01
767	251545	201316	225594	4.38E-01	3.50E-01	3.93E-01		587	436687	350659	456406	2.34E-01	1.88E-01	2.44E-01
768	259141	203076	224463	4.51E-01	3.54E-01	3.91E-01		588	414261	331384	457336	2.22E-01	1.77E-01	2.45E-01
769	256010	206128	221508	4.46E-01	3.59E-01	3.86E-01		589	408927	329930	442263	2.19E-01	1.76E-01	2.37E-01
770	251139	201516	216204	4.37E-01	3.51E-01	3.76E-01		590	399916	320515	424322	2.14E-01	1.71E-01	2.27E-01
771	246677	199322	212615	4.29E-01	3.47E-01	3.70E-01		591	389814	312110	432242	2.09E-01	1.67E-01	2.31E-01
772	243706	198177	219964	4.24E-01	3.45E-01	3.83E-01		592	385248	305887	415231	2.06E-01	1.64E-01	2.22E-01
773	253537	205224	218816	4.41E-01	3.57E-01	3.81E-01		593	378419	299947	411513	2.02E-01	1.60E-01	2.20E-01
774	253484	200287	212716	4.41E-01	3.49E-01	3.70E-01		594	373570	294452	400845	2.00E-01	1.58E-01	2.14E-01
775	248810	203474	215148	4.33E-01	3.54E-01	3.75E-01		595	364963	284148	398542	1.95E-01	1.52E-01	2.13E-01
776	246789	200927	219416	4.30E-01	3.50E-01	3.82E-01		596	358538	279541	393087	1.92E-01	1.50E-01	2.10E-01
777	250453	197945	218628	4.36E-01	3.45E-01	3.81E-01		597	345123	276187	387066	1.85E-01	1.48E-01	2.07E-01
778	242028	201127	216033	4.21E-01	3.50E-01	3.76E-01		598	351023	267863	381409	1.88E-01	1.43E-01	2.04E-01
779	237279	210035	223953	4.13E-01	3.66E-01	3.90E-01		599	344315	268833	379591	1.84E-01	1.44E-01	2.03E-01
780	238690	194356	221524	4.16E-01	3.38E-01	3.86E-01		600	332879	258044	385571	1.78E-01	1.38E-01	2.06E-01
781	248446	200202	219319	4.32E-01	3.49E-01	3.82E-01		601	328596	251215	378985	1.76E-01	1.34E-01	2.03E-01
782	245126	197998	217274	4.27E-01	3.45E-01	3.78E-01		602	334173	245922	369206	1.79E-01	1.32E-01	1.98E-01
783	239651	201928	221364	4.17E-01	3.52E-01	3.85E-01		603	332112	246609	379712	1.78E-01	1.32E-01	2.03E-01
784	255191	205433	223331	4.44E-01	3.58E-01	3.89E-01		604	333284	242124	376520	1.78E-01	1.30E-01	2.01E-01
785	250031	206091	214646	4.35E-01	3.59E-01	3.74E-01		605	330011	237800	373166	1.77E-01	1.27E-01	2.00E-01
786	253556	206799	215115	4.41E-01	3.60E-01	3.74E-01		606	333082	233072	377894	1.78E-01	1.25E-01	2.02E-01
787	248004	206300	219278	4.32E-01	3.59E-01	3.82E-01		607	332112	233800	385410	1.78E-01	1.25E-01	2.06E-01
788	242477	215340	220608	4.22E-01	3.75E-01	3.84E-01		608	331586	238244	386097	1.77E-01	1.27E-01	2.07E-01
789	249136	213718	227161	4.34E-01	3.72E-01	3.95E-01		609	336516	236426	379753	1.80E-01	1.26E-01	2.03E-01
790	249784	211468	224295	4.35E-01	3.68E-01	3.90E-01		610	335910	230971	381652	1.80E-01	1.24E-01	2.04E-01
791	248408	206611	222316	4.32E-01	3.60E-01	3.87E-01		611	338456	237679	403351	1.81E-01	1.27E-01	2.16E-01
792	248383	218798	213277	4.32E-01	3.81E-01	3.71E-01		612	347952	235901	399067	1.86E-01	1.26E-01	2.13E-01
793	239862	200092	218358	4.18E-01	3.48E-01	3.80E-01		613	340840	237800	408159	1.82E-01	1.27E-01	2.18E-01
794	245573	206846	210108	4.27E-01	3.60E-01	3.66E-01		614	362620	238568	413978	1.94E-01	1.28E-01	2.21E-01
795	245864	205168	213425	4.28E-01	3.57E-01	3.72E-01		615	371065	241639	423110	1.99E-01	1.29E-01	2.26E-01
796	244565	215587	214313	4.26E-01	3.75E-01	3.73E-01		616	382541	240305	430505	2.05E-01	1.29E-01	2.30E-01
797	237723	200873	229924	4.14E-01	3.50E-01	4.00E-01		617	383672	235214	440001	2.05E-01	1.26E-01	2.35E-01
798	241533	220188	217768	4.20E-01	3.83E-01	3.79E-01		618	395148	242972	441172	2.11E-01	1.30E-01	2.36E-01
799	238751	209125	214440	4.16E-01	3.64E-01	3.73E-01		619	395996	240871	459356	2.12E-01	1.29E-01	2.46E-01
800	237208	216474	221394	4.13E-01	3.77E-01	3.85E-01		620	411432	238810	458305	2.20E-01	1.28E-01	2.45E-01

## Sheet: fig3b
non-targeted	initial	bleach	recovery		laser-focused	initial	bleach	recovery
#1	1116	986	1027		#1	1680	108	1052
#2	813	733	864		#2	1249	273	1493
#3	814	504	552		#3	2697	228	2186
#4	877	937	832		#4	1373	148	937
#5	665	671	714
#6	793	805	890
#7	1260	1243	1347
normalized
non-targeted	initial	bleach	recovery		laser-focused	initial	bleach	recovery
#1	1	0.883513	0.920251		#1	1	0.0642857	0.62619
#2	1	0.901599	1.06273		#2	1	0.218575	1.19536
#3	1	1.06842	0.948689		#3	1	0.0845384	0.81053
#4	1	1.00902	1.07368		#4	1	0.107793	0.682447
#5	1	1.01513	1.12232
#6	1	0.986508	1.06905
final data	initial mean	initial S.D.	bleach mean	bleach S.D.	recovery mean	recovery S.D.
non-targeted	1	-	0.977365	0.0712054	0.999647	0.152451
laser	1	-	0.118798	0.0688521	0.828631	0.256364
two sample t-test	p-value
bleach non-targeted vs laser-focused	3.599e-06
recovery nontargeted vs laser-focsued	0.23721

## Sheet: fig3d
		NeoR	RGC1	RGC2		p values t test	p(NeoR)	p(RGC1)	p(RGC2)
zoospore	#1	441.346	445.642	181.691		zoospore vs germling	0.0003228	0.0291	0.02886
	#2	419.125	351.718	114.533		zoospore vs thallus	0.0002125	0.01741	0.02405
	#3	343.323	177.948	87.9549		zoospore vs mixed	0.33184	0.47823	0.24967
germling	#1	59.2503	55.5204	43.7081		germling vs thallus	0.0044	0.0005	0.6317
	#2	59.2776	69.6112	32.1414
	#3	44.3493	65.6366	21.8987
immature thallus	#1	20.9286	19.2039	28.42
	#2	20.8144	20.8639	27.1707
	#3	8.31996	15.5524	32.0979
mixed	#1	717.818	678.545	400.818
	#2	495.42	368.128	223.794
	#3	354.277	270.577	114.56

## Sheet: fig4b
reaction time	Ions	- (mAU*s)	Ca2+ (mAU*s)	Mg2+ (mAU*s)	Mn2+ (mAU*s)	pH	5 (mAU*s)	6 (mAU*s)	7.4 (mAU*s)	8 (mAU*s)	9 (mAU*s)
6 min	#1	0	0	1436.21	1684.11	#1	0	0	1436.21	1499.1	169.312
	#2	0	0	1134.38	2131.01	#2	0	0	1134.38	1113.11	214.093
	#3	0	0	1266.96	1931.78	#3	0	0	1266.96	1513.86	260.81
12 min	#1	0	0	2767.27	3750.94	#1	0	0	2767.27	2148.78	377.467
	#2	0	0	2247.66	3810.69	#2	0	0	2247.66	2497.79	551.315
	#3	0	0	2536.96	3697.48	#3	0	0	2536.96	2315.32	572.697
dark 12 min	#1	0	0	0	567.84	#1	0	0	0	0	0
Mean	6 min	0	0	1279.18	1915.63		0	0	1279.18	1375.36	214.738
	12 min	0	0	2517.3	3753.04		0	0	2517.3	2320.63	500.493
S.D.	6 min	0	0	151.287	223.885		0	0	151.287	227.229	45.7524
	12 min	0	0	260.362	56.6325		0	0	260.362	174.565	107.079
dark	12 min	0	0	0	567.84		0	0	0	0	0
slope (mAU/min)		0	0	211.23	312.856		0	0	211.23	197.994	38.287
S.E.M.		0	0	1.692	0.812		0	0	1.692	11.9967	2.923
dark slope		0	0	0	47.32		0	0	0	0	0
final data
slope normalized		0	0	1	1.48112		0	0	1	0.937339	0.181257
S.E.M normalized		0	0	0.00801023	0.00384415		0	0	0.00801023	0.0567946	0.013838
dark slope normalized		0	0	0	0.224021		0	0	0	0	0
t-test p value vs pH 7.4 Mg2+		-	-	-	< 0.0001		-	-	-	0.336	< 0.0001

## Sheet: fig4c
RGC1 + NeoR				CaRGC
conc. (GTP)	activity (normalized)	S.E.M.		conc. (GTP)	activity (normalized)	S.E.M.
0.1	0.17049	0.01145		0.1	0.219	0.01773
0.25	0.34424	0.01426		0.25	0.40932	0.02036
0.5	0.52338	0.00832		0.5	0.6162	0.00896
1	0.76198	0.00264		0.75	0.73809	0.02002
1.5	0.85617	0.00985		1	0.77476	0.04914
3	1	0.00482		2.5	1	0.04656
hill equation		y = vmax*x^n/(k^n+x^n)		hill equation		y = vmax*x^n/(k^n+x^n)
Vmax	1.15963	0.0323		Vmax	1.1936	0.058
k	0.55737	0.03003		k	0.46912	0.04922
n	1.09524	0.069998		n	0.97993	0.04881
R²	0.99833			R²	0.99873

## Sheet: fig4d
reaction time	GTP sample#	2xWT	RGC1WT+NeoR-AC	RGC1-AC+NeoR-WT	2xAC	ATP sample#	2xWT	RGC1WT+NeoR-AC	RGC1-AC+NeoR-WT	2xAC		total GTP	total ATP		reaction time	RGC1_DA-mut	Light	Dark
6 min	#1	378.31	803.12	0	0	#1	0	0	299.78	434.95		9920.9	10404.7		7 min	#1	4077.74	635.419
	#2	344.01	688.85	0	0	#2	0	0	287.43	801.34						#2	5151.31	673.782
	#3	513.08	795.77	0	0	#3	0	0	211.91	693.77						#3	4307.94	742.735
12 min	#1	869.01	1718.73	0	0	#1	0	0	785.04	1098.23					14 min	#1	7766.94	1140.06
	#2	804.61	1576.81	0	0	#2	0	0	593.43	1546.46						#2	7646.41	1346.29
	#3	1161.77	1745.75	0	0	#3	0	0	586.18	1203.88						#3	8917.12	1422.88
dark 12 min	#1 dark	0	108.881	0	0	#1 dark	0	0	0	152.035
															Mean	7 min	4512.33	683.978
Mean	6 min	411.8	762.58	0	0		0	0	266.373	643.353						14 min	8110.16	1303.08
	12 min	945.1	1680.4	0	0		0	0	654.83	1282.8					S.D.	7 min	565.215	54.3797
S.D.	6 min	89.372	63.9577	0	0		0	0	47.5691	188.326						14 min	701.445	146.279
	12 min	190.325	90.7302	0	0		0	0	112.787	234.311
dark	12 min	0	108.881	0	0		0	0	0	152.035					slope (mAU/min)		597.456	96.0614
															S.E.M.		29.2647	2.21901
slope (mAU/min)		73.378	135.703	0	0		0	0	48.625	106.991
S.E.M.		5.053	6.105	0	0		0	0	5.014	0.146					final data
dark slope		0	9.07345	0	0		0	0	0	12.6696					slope (nmol/min		8.99038	1.44551
															S.E.M.		0.440368	0.0333912
final data		2xWT	RGC1WT+NeoR-AC	RGC1-AC+NeoR-WT	2xAC		2xWT	RGC1WT+NeoR-AC	RGC1-AC+NeoR-WT	2xAC					note: WT data from fig1b
slope(nmol/min)		0.73963	1.36785	0	0		0	0	0.467337	1.02829					slope (nmol/min)		0.9718
S.E.M.		0.0509329	0.0615368	0	0		0	0	0.0481898	0.0140321					S.E.M.		0.04834
dark slope (nmol/min)		0	0.0914579	0	0		0	0	0	0.121768					p value student t test WT vs DA-mut			< 0.0001
p-value t-test		-	0.0014	-	-		-	-	0.0004	-

## Sheet: fig5b
	NeoR	RGC1	RGC1+NeoR	RGC2	RGC2+NeoR
spec. activity @ 1 mM GTP	0	88.25	191.67	0	57.43
S.E.M.	0	2.34	3.5	0	6.0357
p value student t test with N=3, RGC1 vs RGC1neor			< 0.0001

[truncated: 1 more sheets: fig5c]
