# Supplementary material for: Super-resolution imaging of native fluorescent photoreceptors in chytrid fungal eyes
Source: EMBO J. 2025 May 27;44(14):4088–103. doi: 10.1038/s44318-025-00452-x (PMC12264004; doi:10.1038/s44318-025-00452-x)
Supplement: Supplementary file 9 — Figure EV2-3 Source data [file 44318_2025_452_MOESM9_ESM.zip]

Archive with 2 entries (2 files):
- Expanded_View_Fig2.xlsx
- Expanded_View_Fig3.xlsx
