# Supplementary material for: Super-resolution imaging of native fluorescent photoreceptors in chytrid fungal eyes
Source: EMBO J. 2025 May 27;44(14):4088–103. doi: 10.1038/s44318-025-00452-x (PMC12264004; doi:10.1038/s44318-025-00452-x)
Supplement: Supplementary file 9 — Figure EV2-3 Source data [file 44318_2025_452_MOESM9_ESM.zip › Expanded_View_Fig2.xlsx]

## Sheet: EV2A
RGC1 + NeoR690				RGC1 + NeoR367
conc. (GTP)	activity (mAU*s)	S.E.M.		conc. (GTP)	activity (mAU*s)	S.E.M.
0.1	31.0334	2.08374		0.1	30.6264	2.24687
0.25	62.6601	2.59511		0.25	59.902	2.58333
0.5	95.2689	1.51526		0.5	99.905	2.52007
0.75	114.477	0.09598		0.75	110.571	0.45194
1	138.702	0.48072		3	149.908	2.75711
1.5	155.845	1.79326
3	182.027	0.87778
hill equation		y = vmax*x^n/(k^n+x^n)		hill equation		y = vmax*x^n/(k^n+x^n)
Vmax	218.79	3.818		Vmax	173.273	7.13508
k	0.58788	0.03138		k	0.42532	0.04829
n	1	0		n	1	0
R²	0.99662			R²	0.99226

## Sheet: EV2B
	#1	#2	#3	[unit] ~ cGMP peak area
1	2322.18	2342.43	2314.85	mAU*s
2	2312.1	2079.96	2343.5	mAU*s
3	2063.82	2088.22	2096.33	mAU*s
	Mean	S.D.	unpaired T-test	p value
1	2326.49	14.2855
2	2245.19	143.949	1vs2	0.3855
3	2082.79	16.9215	2vs3	0.1243

## Sheet: EV2C
	ATP	ATP	ATP	ATP+GTP	ATP+GTP	ATP+GTP	ATP+cGMP	ATP+cGMP	ATP+cGMP
	1	2	3	4	5	6	7	8	9	[unit] ~ cAMP peak area
#1	4966.39	4412.84	4401.97	4133.92	3857.63	4160.43	4846.68	4554.91	4449.2	mAU*s
#2	5356.39	4673.29	5167.88	4478.16	4178.34	4105.37	5238.66	5104.04	4675.33	mAU*s
#3	5123.23	4636.76	4836.28	4536.52	3950.53	4138.11	5410.65	4773.78	4656.82	mAU*s
	1	2	3	4	5	6	7	8	9
MEAN	5148.67	4574.3	4802.04	4382.87	3995.5	4134.64	5165.33	4810.91	4593.78
S.D.	196.241	141.013	384.101	217.56	165.017	27.6938	289.048	276.442	125.554
unpaired t test	p-value
1vs2	0.0146
2vs3	0.3896
4vs5	0.0699
5vs6	0.2232
7vs8	0.1996
8vs9	0.2832
1vs4	0.0106
1vs7	0.9381
