# Supplementary material for: Super-resolution imaging of native fluorescent photoreceptors in chytrid fungal eyes
Source: EMBO J. 2025 May 27;44(14):4088–103. doi: 10.1038/s44318-025-00452-x (PMC12264004; doi:10.1038/s44318-025-00452-x)
Supplement: Supplementary file 9 — Figure EV2-3 Source data [file 44318_2025_452_MOESM9_ESM.zip › Expanded_View_Fig3.xlsx]

## Sheet: EVFig3
n=3	cGMP mean (mM)	cGMP sd	cAMP mean (mM)	cAMP sd		unpaired t-test	p-values
CaRGC	0.943	0.013	0	0		RGC1 vs RGC1 + NeoR	0.0029
RGC1	0.13586	0.04545	0	0		RGC1 vs RGC1 + NeoR-AC	0.0002
NeoR	0	0	0	0		RGC1 + NeoR vs RGC1 + NeoR-AC	0.0003
RGC1 + NeoR	0.30958	0.00877	0	0		RGC1-AC vs RGC1-AC + NeoR-AC	0.0569
RGC1-AC	0	0	0.38733	0.03245
NeoR-AC	0	0	0	0
RGC1-AC + NeoR-AC	0	0	0.48739	0.05672
RGC1 + NeoR-AC	0.57768	0.03771	0.01852	0.00347
NeoR-NxxxR	0	0	0	0
