# Supplementary material for: Super-resolution imaging of native fluorescent photoreceptors in chytrid fungal eyes
Source: EMBO J. 2025 May 27;44(14):4088–103. doi: 10.1038/s44318-025-00452-x (PMC12264004; doi:10.1038/s44318-025-00452-x)
Supplement: Supplementary file 10 — Source Images [file 44318_2025_452_MOESM10_ESM.zip]

Archive with 5 entries (5 files):
- Fig3A.zip
- Fig3B.zip
- Fig3C.pdf
- Fig3E.zip
- Fig5A.png
